# Supplementary material for: Changes in annual transcriptome dynamics of a clone of Japanese cedar (Cryptomeria japonica D. Don) planted under different climate conditions
Source: PLoS One. 2023 Feb 16;18(2):e0277797. doi: 10.1371/journal.pone.0277797 (PMC9934357; doi:10.1371/journal.pone.0277797)
Supplement: S1 Table — (XLSX) [file pone.0277797.s004.xlsx]

## Sheet: S1 Table
	Day of sampling
			Yamagata	Ibaraki	Kumamoto
	2014	Feb	13*	18	19
		Mar	10*	11	10
		Apr	10	9	9
		May	12	14	13
		Jun	9	10	10
		Jul	10	12	11
		Aug	8	11	11
		Sep	10	9	16
		Oct	14	15	11
		Nov	10	11	12
		Dec	11	10	8
	2015	Jan	8	7	14
		Feb	10	9	10
	*sample trees were covered with snow
