# Supplementary material for: Changes in annual transcriptome dynamics of a clone of Japanese cedar (Cryptomeria japonica D. Don) planted under different climate conditions
Source: PLoS One. 2023 Feb 16;18(2):e0277797. doi: 10.1371/journal.pone.0277797 (PMC9934357; doi:10.1371/journal.pone.0277797)
Supplement: S2 Table — *Sunlight data in Yamagata were obtained at the Yamagata observation site, and other meteorological data were obtained at the Higashine observation site. (XLSX) [file pone.0277797.s005.xlsx]

## Sheet: S2 Table 
sampling site (meteorological observation site)	sampling date	temp-7d	temp-30d	temp-60d	temp-90d	temp-max	temp-min	temp-0h	daylength	precip-1h	precip-3h	precip-6h	precip-24h	precip-72h	sunlight-1h	sunlight-3h	sunlight-6h	sunlight-24h	sunlight-72h
		mean air temperature over 7 days	mean air temperature over 30 days	mean air temperature over 60 days	mean air temperature over 90 days	maximum air temperature on the day before sampling	minimum air temperature on the sampling day	air temperature at the time of sampling	minutes of daylight on the sampling day	preciptation over 1 hour	preciptation over 3 hours	preciptation over 6 hours	preciptation over 24 hours	preciptation over 72 hours	hours of sun light over 1 hour	hours of sun light over 3 hours	hours of sun light over 6 hours	hours of sun light over 24 hours	hours of sun light over 72 hours
Yamagata (Higashine & Yamagata*)	2014-02-13	-3.3	-1.83	-1.06167	0.704444	2	-7.1	-0.2	641	0	0	0	0	0	0.9	1.7	1.7	8.2	16.5
	2014-03-10	-0.828571	-0.87	-1.32	-0.716667	5.1	-7.7	-0.2	704	0	0	0	3	5.5	0.9	2.1	2.1	6.8	13.4
	2014-04-10	6.9	5.17667	2.18667	0.83	16.6	-0.5	17.2	786	0	0	0	0	0	0.7	2.7	3.8	11.5	28.3
	2014-05-12	12.9714	11.47	8.50667	5.47222	25	6.5	21.8	856	0	0	0	0	1.5	1	2.9	4.5	12.5	25.5
	2014-06-09	20.6857	17.6567	14.3367	11.2833	25.1	18	24.5	900	0.5	1	1	3	11	0	0	0	3.6	5.4
	2014-07-10	22.5857	21.4333	19.7083	16.8622	24.3	19.8	21.7	894	0	1	2.5	48.5	68.5	0	0	0	0	11.2
	2014-08-08	27.6286	24.5967	23	21.2189	34.8	21.5	24.6	846	0.5	0.5	0.5	3.5	3.5	0	0	0	3	14.9
	2014-09-10	21.5571	22.8467	23.7683	22.9911	28.4	16.5	23.2	766	0	0	0	0	0	0.5	1.9	2.8	8.8	25
	2014-10-14	12.8429	15.9433	19.0683	20.9711	16.1	9.8	16.8	678	0	0	11.5	48	48	0.3	0.3	0.3	0.3	17.5
	2014-11-10	8.14286	10.7833	13.6583	16.6778	11.4	1.9	14	614	0	0	0	1	1	0.5	2.3	2.3	2.3	15.4
	2014-12-11	0.128571	4.25667	7.475	10.4067	5.3	-1.9	2.3	569	0	0	0	0	1	0	0	0	1.7	5.6
	2015-01-08	-1.37143	-1.26667	1.76333	4.83778	-0.5	-5.3	0.5	574	0	0	0	0.5	4.5	0.1	0.5	0.5	1.2	5.9
	2015-02-10	-0.785714	-1.01333	-1.23667	0.54	0.2	-6.9	-2.8	633	0	0.5	1	3.5	5.5	0.4	0.6	0.6	0.6	6.9
Ibaraki (Hitachi)	2014-02-18	3.51429	4.28667	4.44667	6.00333	10.7	0	4	660	0	0	0	0	45	0.7	1	1	6.5	13.6
	2014-03-11	4	4.10333	4.04667	4.64333	7.1	-2.9	5	708	0	0	0	0	0	1	3	3.9	9.7	27.2
	2014-04-09	10.6429	9.79667	6.89833	5.98889	16.6	6.3	13.3	776	0	0	0	0	0	1	2.4	3.2	10.8	30.9
	2014-05-14	15.8857	14.3533	12.5567	9.91333	20.7	14.1	24.7	847	0	0	0	0	6	0.8	1.3	1.4	5.5	22.4
	2014-06-10	19.2714	18.58	16.1917	14.27	21.5	17.5	19.1	880	0	0	0	0	54.5	1	2.1	2.1	2.1	2.1
	2014-07-12	22.5571	21.3667	20.0783	18.1011	28.8	22.3	26	872	0	0	0	1	27.5	0.7	1.8	1.9	4.6	6
	2014-08-11	26.2714	24.9733	23.17	21.71	25.6	23.6	27.5	825	0	0	0	2.5	75	0.5	0.8	0.8	0.9	3.8
	2014-09-09	22.3286	23.3933	24.2033	23.2044	23	20.2	24.6	763	0	0	0	0	38.5	0.6	1.4	1.4	1.6	11.1
	2014-10-15	18.3714	19.4333	21.035	22.3711	25.5	11.5	16.7	680	0	0	0	0	26	0.7	2.6	3	9.6	14.4
	2014-11-11	15.0857	16.04	17.8333	19.5833	20.1	9.6	14.8	624	0	0	0	0	3	0	0.5	0.5	6.7	10
	2014-12-10	6.5	10.86	13.4633	15.55	12.8	0.4	8.1	585	0	0	0	0	0	0.9	2.9	3	6.7	22.3
	2015-01-07	5.35714	5.33333	8.37667	11.0622	13.4	1.8	4.9	589	0	0	0	3.5	3.5	1	2.9	2.9	2.9	15.9
	2015-02-09	3.15714	4.32	4.73	6.66333	6.6	-0.9	1.8	640	0	0	0	8.5	10	0.8	1.4	1.4	1.4	14.2
Kumamoto (Kumamoto)	2014-02-19	4.81429	6.90333	6.16167	6.77667	6.3	1.9	5.1	671	0	0	0	2	12	0.4	0.4	0.4	0.4	8.4
	2014-03-10	7.67143	7.19333	6.87333	6.70111	11.5	1.9	6.5	709	0	0	0	0	0	0.8	2.7	2.8	6.8	22.7
	2014-04-09	12.4286	12.5133	9.85333	8.75333	21.4	7.5	17.4	770	0	0	0	0	0	1	3	3.6	11.5	28.1
	2014-05-13	18.9857	17.47	15.4517	12.8711	23.4	16.2	21.1	831	0	0	0	36	50	1	1.5	1.5	1.5	20.1
	2014-06-10	23.5	21.8033	19.505	17.3756	31	21.6	25.4	860	0	0	0	0.5	0.5	0.6	0.7	0.7	5.7	21
	2014-07-11	25.4714	23.33	22.5933	20.8478	27.6	23.4	26	854	0	0	0	0	16	0.5	0.6	0.6	0.6	7.1
	2014-08-11	27.1143	27.6133	25.4933	24.3256	29.6	23.5	26.4	813	0	0	0.5	1.5	1.5	0.4	0.4	0.4	2.2	3.2
	2014-09-16	24.5	25.98	26.885	26	28.8	22.2	26.9	745	0	0	0	0	0	1	2.9	2.9	4	12.7
	2014-10-11	21.1	22.6933	24.5817	25.6156	29.6	20.1	24.5	695	0	0	0	0	0	0.6	1	1	5.9	24
	2014-11-12	15.5857	17.3633	20	22.1122	19.6	12.3	15.1	637	0	0	0	0	0	0.3	1.3	1.3	3.1	9.3
	2014-12-08	7	11.8367	15.1017	17.6644	9.6	-1.1	7.6	607	0	0	0	0	0.5	0.9	2.5	2.5	4.9	13.8
	2015-01-14	5.45714	5.63333	7.88333	10.8089	11.7	-0.7	7.2	615	0	0	0	0	0	0	0	0	4.1	15.9
	2015-02-10	4.81429	6.32667	5.97833	7.55667	4.8	-1.2	4.1	654	0	0	0	0	0	0	0	0	6.6	11.5
