# Supplementary material for: Changes in annual transcriptome dynamics of a clone of Japanese cedar (Cryptomeria japonica D. Don) planted under different climate conditions
Source: PLoS One. 2023 Feb 16;18(2):e0277797. doi: 10.1371/journal.pone.0277797 (PMC9934357; doi:10.1371/journal.pone.0277797)
Supplement: S3 Table — (XLSX) [file pone.0277797.s006.xlsx]

## Sheet: S3 Table
Primer name	Sequence ID	Arabidopsis ID	Description	e-value	Fower primer (5'-3')	Reverse primer (5'-3')	Amplifird region (bp)
Perox_qPCR	reCj27337:----:isotig27189	AT2G37130	peroxidase superfamily protein	2.62e-137	CTGTGCTGACATTATTGTTCTTGCT	TCTCGCCTTCCTGTTTTGACA	87
LOX5_qPCR	reCj18921:-S-R:isotig18773	AT3G22400	lipoxygenase5	0	GCGACCAAGTTGATCCTGAGA	CCCACGAATCCCACCTTAAA	75
EULS3_qPCR	reCj30769_-SWR_isotig30621	AT2G39050	euonymus lectin S3	2.37e-54	GATTGTGAGGGTCTGTTCTAAAGC	GCTGAGTTGGATCACTGGGATT	101
CYP718_qPCR	reCj14906:----:isotig14761	AT2G42850	cytoshrome P450 family 718	6.64e-105	CCTTGCAGAACTACGTTGCC	ACTTGATCTTTTCCCTTCCACTT	79
Glyco_qPCR	reCj26094:-S--:isotig25946	AT4G16260	glycosyl hydrolase superfamily protein	3.7e-99	CAGCAAACGGATGGGTCAAC	GAGATACTGAACGAGTCCCGAAT	113
actin7_qPCR	reCj22548:MSWR:isotig22400	AT5G09810	actin 7	0	GCCTCATGCTATTCTTAGGTTGGA	TTTCTCGCTCTGCGGTAGTTG	110
