# Supplementary material for: Changes in annual transcriptome dynamics of a clone of Japanese cedar (Cryptomeria japonica D. Don) planted under different climate conditions
Source: PLoS One. 2023 Feb 16;18(2):e0277797. doi: 10.1371/journal.pone.0277797 (PMC9934357; doi:10.1371/journal.pone.0277797)
Supplement: S4 Table — (XLSX) [file pone.0277797.s007.xlsx]

## Sheet: S4 Table
Probe	Sequence ID	maSigPro p-value			Arabidopsis ID	e-value	Symbol	Name	Description	Pearson correlation
		Yamagata vs Kumamoto	Ibaraki vs Kumamoto	Yamagata vs Ibaraki						parameter	r	p-value
CUST_4_PI429951308	reCj00004:-SWR:contig00018	-	5.36e-12	-	ATCG00190	0	RPOB	RNA POLYMERASE SUBUNIT BETA	Chloroplast DNA-dependent RNA polymerase B subunit. The transcription of this gene is regulated by a nuclear encoded RNA polymerase. This gene has been transferred to mitochondrial genome during crucifer evolution.	daylength	-0.54	2.80747e-07
CUST_23_PI429951308	reCj00027:-SWR:contig00120	4.16e-16	-	8.39e-18	AT4G27250	1.4e-36	-	-	NAD(P)-binding Rossmann-fold superfamily protein	temp-max	0.81	1.24467e-19
CUST_49_PI429951308	reCj00061:-SWR:contig01048	1.43e-16	3.42e-19	-	AT1G72890	1.5e-21	-	-	Disease resistance protein (TIR-NBS class)	temp-0h	0.9	1.76312e-28
CUST_52_PI429951308	reCj00064:-SWR:contig01070	3.76e-15	-	-	-	-	-	-	-	temp-max	0.85	1.54528e-22
CUST_54_PI429951308	reCj00066:-S-R:contig01095	3.9e-14	-	-	-	-	-	-	-	temp-7d	0.88	6.9543e-27
CUST_64_PI429951308	reCj00080:-S--:contig01210	-	-	7.86e-11	AT3G04220	1.5e-27	-	-	Disease resistance protein (TIR-NBS-LRR class) family	temp-7d	0.71	3.05503e-13
CUST_77_PI429951308	reCj00162:-S-R:contig01364	8.24e-16	-	2.91e-12	AT1G60710	4.7e-155	ATB2	-	Encodes ATB2.	temp-30d	-0.67	1.42492e-11
CUST_86_PI429951308	reCj00173:-S-R:contig01394	2.21e-16	-	9.66e-15	AT1G60690	2.6e-152	-	-	NAD(P)-linked oxidoreductase superfamily protein	temp-30d	-0.8	1.11023e-18
CUST_112_PI429951308	reCj00701:--W-:isotig00561	-	3.73e-20	4.09e-22	-	-	-	-	-	temp-0h	-0.87	1.88183e-25
CUST_113_PI429951308	reCj00704:-S-R:isotig00564	4.23e-16	9.15e-15	-	AT5G62420	7e-103	-	-	NAD(P)-linked oxidoreductase superfamily protein	temp-0h	-0.83	4.76526e-21
CUST_114_PI429951308	reCj00705:-S--:isotig00565	8.21e-16	2.89e-16	-	AT5G62420	6.3e-103	-	-	NAD(P)-linked oxidoreductase superfamily protein	temp-0h	-0.85	2.02904e-22
CUST_145_PI429951308	reCj02116:--W-:isotig01973	-	-	4.9e-11	AT1G27170	6.5e-33	-	-	transmembrane receptors	temp-60d	0.6	4.52419e-09
CUST_147_PI429951308	reCj02431:-S--:isotig02288	1.3e-13	-	2.4e-12	-	-	-	-	-	daylength	-0.79	9.2001e-18
CUST_152_PI429951308	reCj02472:MSWR:isotig02329	1.74e-17	5.13e-17	-	AT5G43830	1.6e-97	-	-	Aluminium induced protein with YGL and LRDR motifs	temp-7d	-0.95	2.10096e-39
CUST_162_PI429951308	reCj02826:-SW-:isotig02683	-	-	1.2e-14	AT1G60470	4.8e-115	GolS4	GALACTINOL SYNTHASE 4	Predicted to encode a galactinol synthase.	temp-0h	-0.87	9.5443e-25
CUST_163_PI429951308	reCj02828:-S--:isotig02685	-	-	1.75e-14	AT1G60470	6.8e-113	GolS4	GALACTINOL SYNTHASE 4	Predicted to encode a galactinol synthase.	temp-0h	-0.87	1.68903e-24
CUST_170_PI429951308	reCj03185:-SW-:isotig03042	3.82e-12	-	-	AT1G60710	7.3e-118	ATB2	-	Encodes ATB2.	daylength	-0.77	2.78728e-16
CUST_188_PI429951308	reCj04038:MSWR:isotig03895	-	1.2e-15	-	AT3G47810	2.5e-115	MAG1	MAIGO 1	Homolog of yeast retromer subunit VPS29. Part of a retromer-like protein complex involved in endosome to lysosome protein transport.	temp-7d	-0.86	6.73138e-24
CUST_194_PI429951308	reCj04187:-SWR:isotig04044	4.3e-10	-	-	AT1G76490	0	HMG1	HYDROXY METHYLGLUTARYL COA REDUCTASE 1	Encodes a 3-hydroxy-3-methylglutaryl coenzyme A reductase, which is involved in melavonate biosynthesis and performs the first committed step in isoprenoid biosynthesis. Expression is activated in dark in leaf tissue but not controlled by light in the root (confine	temp-max	-0.36	0.00113797
CUST_223_PI429951308	reCj04644:----:isotig04501	7.32e-15	-	-	AT3G10260	1.4e-27	-	-	Reticulon family protein	daylength	-0.86	6.07909e-24
CUST_234_PI429951308	reCj04881:-SW-:isotig04738	-	3.27e-20	-	AT1G27170	3.9e-10	-	-	transmembrane receptors	temp-max	0.89	1.5581e-27
CUST_268_PI429951308	reCj05608:MSW-:isotig05465	-	-	3.54e-14	AT2G32540	8.2e-135	ATCSLB04	CELLULOSE SYNTHASE-LIKE B4	encodes a gene similar to cellulose synthase	temp-7d	-0.66	3.63116e-11
CUST_275_PI429951308	reCj05685:-S--:isotig05542	-	9e-18	4.08e-16	AT3G54400	1e-68	-	-	Eukaryotic aspartyl protease family protein	temp-0h	0.81	1.49502e-19
CUST_310_PI429951308	reCj05970:MSWR:isotig05827	6.18e-13	-	-	AT5G52660	4.1e-77	-	-	Homeodomain-like superfamily protein	temp-90d	0.82	1.77545e-20
CUST_316_PI429951308	reCj05989:----:isotig05846	1.2e-15	-	-	AT3G53430	1.2e-101	-	-	Ribosomal protein L11 family protein	temp-60d	-0.9	1.18717e-29
CUST_337_PI429951308	reCj06318:MSWR:isotig06175	1.03e-17	-	3.02e-18	AT1G23550	3.9e-48	SRO2	SIMILAR TO RCD ONE 2	Encodes a protein with similarity to RCD1 but without the WWE domain. The protein does have a PARP signature upstream of the C-terminal protein interaction domain. The PARP signature may bind NAD+ and attach the ADP-ribose-moiety from NAD+ to the target molecule. Its presence suggests a role for the protein in ADP ribosylation.	temp-0h	-0.7	1.21682e-12
CUST_338_PI429951308	reCj06319:MSW-:isotig06176	1.56e-15	-	1.13e-16	AT1G23550	2.4e-48	SRO2	SIMILAR TO RCD ONE 2	Encodes a protein with similarity to RCD1 but without the WWE domain. The protein does have a PARP signature upstream of the C-terminal protein interaction domain. The PARP signature may bind NAD+ and attach the ADP-ribose-moiety from NAD+ to the target molecule. Its presence suggests a role for the protein in ADP ribosylation.	temp-0h	-0.82	2.29936e-20
CUST_339_PI429951308	reCj06345:-SWR:isotig06202	5.72e-15	-	-	AT4G19040	0	EDR2	ENHANCED DISEASE RESISTANCE 2	Encodes a PH and START domain-containing protein that mediates resistance to pathogenic fungi. Resistance requires salicylic acid signalling. Mutants are resistant to E. cichoracearum. Expressed throughout plant tissues and possibly localized to membranes /mitochondrion.	temp-0h	-0.82	2.29048e-20
CUST_343_PI429951308	reCj06460:MSW-:isotig06317	-	7.09e-21	7.93e-15	AT3G62330	1.4e-59	-	-	Zinc knuckle (CCHC-type) family protein	temp-30d	0.86	1.05474e-23
CUST_353_PI429951308	reCj06646:M---:isotig06503	5e-17	-	-	AT4G05160	1.1e-120	-	-	Encodes a peroxisomal protein involved in the activation of fatty acids through esterification with CoA. At4g05160 preferentially activates fatty acids with medium chain length (C6:0 and C7:0) as well as even-numbered long-chain fatty acids (C14:0, C16:0 and C18:0). At4g05160 was also able to catalyze the conversion of OPC-6:0 to its CoA ester and is therefore thought to be involved in the peroxi…	temp-0h	-0.94	2.34925e-37
CUST_357_PI429951308	reCj06671:----:isotig06528	8.06e-15	-	-	AT1G26480	1.5e-149	GF14 IOTA	-	14-3-3 protein GF14iota (grf12)	temp-30d	-0.9	5.90188e-29
CUST_365_PI429951308	reCj06837:--WR:isotig06694	-	4.06e-13	-	AT5G17680	1e-28	-	-	disease resistance protein (TIR-NBS-LRR class), putative	temp-60d	0.62	1.96283e-09
CUST_379_PI429951308	reCj06958:--W-:isotig06815	6.43e-18	-	1.07e-19	AT3G02645	6.1e-16	-	-	Plant protein of unknown function (DUF247)	temp-0h	0.88	7.79743e-27
CUST_391_PI429951308	reCj07043:----:isotig06900	-	-	1.95e-11	AT1G76940	3.1e-28	-	-	RNA-binding (RRM/RBD/RNP motifs) family protein	temp-min	0.74	1.04203e-14
CUST_435_PI429951308	reCj08347:-SWR:isotig08204	6.12e-13	1.11e-17	-	AT1G15520	0	PDR12	PLEIOTROPIC DRUG RESISTANCE 12	ABC transporter family involved in ABA transport and resistance to lead. Localizes to plasma membrane. Upregulated by lead. Expressed in leaves, flowers, stomata and roots.	daylength	-0.79	9.20919e-18
CUST_438_PI429951308	reCj08361:-SWR:isotig08218	3.35e-14	1.27e-13	-	AT5G40480	0	EMB3012	EMBRYO DEFECTIVE 3012	embryo defective 3012 (EMB3012)	temp-30d	0.79	3.62424e-18
CUST_462_PI429951308	reCj08499:--W-:isotig08356	-	-	1.35e-14	AT4G02410	5.1e-179	-	-	Concanavalin A-like lectin protein kinase family protein	daylength	-0.88	6.3465e-26
CUST_474_PI429951308	reCj08560:MSWR:isotig08417	-	-	9.17e-19	AT3G06720	0	AT-IMP	-	Encodes importin alpha involved in nuclear import. Protein interacts with Agrobacterium proteins VirD2 and VirE2. Is not individually essential for Agrobacterium-mediated root transformation, but when overexpressed can rescue the impa-4 decreased transformation susceptibility phenotype.	temp-0h	-0.93	2.65392e-34
CUST_478_PI429951308	reCj08571:----:isotig08428	-	1.5e-14	-	-	-	-	-	-	temp-max	0.85	3.78348e-23
CUST_482_PI429951308	reCj08590:MSWR:isotig08447	1.01e-13	-	1.22e-15	AT5G60160	0	-	-	Zn-dependent exopeptidases superfamily protein	temp-30d	-0.77	1.24446e-16
CUST_502_PI429951308	reCj08712:-SWR:isotig08569	1.38e-21	-	-	AT4G11820	0	MVA1	-	Encodes a protein with hydroxymethylglutaryl-CoA synthase activity which was characterized by phenotypical complementation of the S. cerevisiae mutant.	temp-0h	-0.88	4.95654e-26
CUST_533_PI429951308	reCj08835:MSWR:isotig08692	-	-	2.61e-16	AT5G54160	2.9e-135	ATOMT1	O-METHYLTRANSFERASE 1	A caffeic acid/5-hydroxyferulic acid O-methyltransferase. Interacts with 14-4-3 proteins in yeast 2 hybrid assay. AtOMT1 (At5g54160) encodes a flavonol 3?-O-methyltransferase that is highly active towards quercetin and myricetin. The substrate specificity identifies the enzyme as flavonol 3?-methyltransferase which replaces the former annotation of the gene to encode a caffeic acid/5-hydroxyferul…	temp-7d	-0.86	4.8237e-24
CUST_534_PI429951308	reCj08837:M--R:isotig08694	3.85e-14	-	1.33e-15	AT5G54160	4.3e-141	ATOMT1	O-METHYLTRANSFERASE 1	A caffeic acid/5-hydroxyferulic acid O-methyltransferase. Interacts with 14-4-3 proteins in yeast 2 hybrid assay. AtOMT1 (At5g54160) encodes a flavonol 3?-O-methyltransferase that is highly active towards quercetin and myricetin. The substrate specificity identifies the enzyme as flavonol 3?-methyltransferase which replaces the former annotation of the gene to encode a caffeic acid/5-hydroxyferul…	temp-30d	-0.77	3.51091e-16
CUST_537_PI429951308	reCj08840:---R:isotig08697	-	1.75e-17	-	AT1G08230	2.9e-83	-	-	Codes for a H+-driven, high affinity gamma-aminobutyric acid (GABA) transporter. Localized at the plasma membrane. In planta, AtGAT1 expression was highest in flowers and under conditions of elevated GABA concentrations such as wounding or senescence.	temp-0h	-0.85	7.85788e-23
CUST_558_PI429951308	reCj08921:-S--:isotig08778	-	-	4.3e-15	AT5G49690	3.3e-80	-	-	UDP-Glycosyltransferase superfamily protein	temp-7d	0.85	1.05103e-22
CUST_563_PI429951308	reCj08930:MSWR:isotig08787	1.09e-14	-	-	AT4G21580	3e-155	-	-	oxidoreductase, zinc-binding dehydrogenase family protein	temp-0h	-0.81	1.83251e-19
CUST_571_PI429951308	reCj08982:-SWR:isotig08839	-	1.18e-14	-	AT4G02340	1.7e-63	-	-	alpha/beta-Hydrolases superfamily protein	temp-60d	-0.8	2.68094e-18
CUST_578_PI429951308	reCj08994:-S--:isotig08851	3.4e-23	4.16e-24	-	AT3G19910	2.8e-56	-	-	RING/U-box superfamily protein	temp-30d	-0.95	1.99181e-39
CUST_605_PI429951308	reCj09068:MSWR:isotig08925	1.72e-19	2.61e-23	1.31e-19	AT2G35490	1.5e-90	-	-	Plastid-lipid associated protein PAP / fibrillin family protein	temp-0h	-0.85	7.51301e-23
CUST_606_PI429951308	reCj09069:MSWR:isotig08926	1.32e-17	1.11e-14	-	AT2G35490	9.3e-91	-	-	Plastid-lipid associated protein PAP / fibrillin family protein	temp-0h	-0.87	6.8043e-25
CUST_623_PI429951308	reCj09119:-SW-:isotig08976	1.12e-15	-	3.71e-11	AT5G35930	7.1e-75	-	-	AMP-dependent synthetase and ligase family protein	temp-60d	0.66	5.17271e-11
CUST_626_PI429951308	reCj09146:----:isotig09003	1.19e-19	-	3.06e-18	AT3G19010	2.9e-117	-	-	2-oxoglutarate (2OG) and Fe(II)-dependent oxygenase superfamily protein	temp-30d	-0.6	7.29063e-09
CUST_627_PI429951308	reCj09147:--WR:isotig09004	1.4e-22	-	2.31e-18	AT3G19010	5e-118	-	-	2-oxoglutarate (2OG) and Fe(II)-dependent oxygenase superfamily protein	temp-30d	-0.82	5.00706e-20
CUST_628_PI429951308	reCj09148:--WR:isotig09005	1.05e-22	-	4.39e-16	AT3G19000	1.1e-71	-	-	2-oxoglutarate (2OG) and Fe(II)-dependent oxygenase superfamily protein	temp-60d	-0.61	2.77645e-09
CUST_635_PI429951308	reCj09161:-S--:isotig09018	4.83e-20	5.6e-25	-	AT4G05000	3.7e-100	VPS28-2	-	VPS28-2	temp-30d	-0.93	1.43306e-34
CUST_637_PI429951308	reCj09166:----:isotig09023	-	-	2e-15	-	-	-	-	-	temp-0h	0.91	1.44264e-31
CUST_639_PI429951308	reCj09168:-SW-:isotig09025	-	-	3.61e-12	-	-	-	-	-	temp-0h	0.76	5.10102e-16
CUST_648_PI429951308	reCj09206:MSWR:isotig09063	-	5.94e-13	-	AT1G52825	4.5e-25	-	-	unknown protein	temp-7d	-0.74	9.2125e-15
CUST_649_PI429951308	reCj09207:MSWR:isotig09064	-	6.1e-13	-	AT1G52825	3.1e-25	-	-	unknown protein	temp-7d	-0.73	3.1472e-14
CUST_660_PI429951308	reCj09242:M-W-:isotig09099	3.2e-15	-	-	AT1G50020	1.5e-45	-	-	unknown protein	temp-7d	-0.88	4.73632e-26
CUST_695_PI429951308	reCj09339:----:isotig09196	1.82e-16	-	-	-	-	-	-	-	temp-0h	-0.92	7.41176e-32
CUST_700_PI429951308	reCj09364:MSWR:isotig09220	6.73e-18	-	-	AT2G41700	0	AtABCA1	ARABIDOPSIS THALIANA ATP-BINDING CASSETTE A1	ATP-binding cassette A1 (ABCA1)	daylength	-0.87	4.37874e-25
CUST_709_PI429951308	reCj09408:--WR:isotig09264	-	-	1.19e-21	AT4G32250	0	-	-	Protein kinase superfamily protein	temp-0h	-0.93	4.10423e-35
CUST_711_PI429951308	reCj09430:-SWR:isotig09286	-	-	6.22e-10	AT5G55500	0	ATXYLT	ARABIDOPSIS THALIANA BETA-1,2-XYLOSYLTRANSFERASE	Encodes a beta-1,2-xylosyltransferase that is glycosylated at two positions.	temp-90d	0.34	0.00243664
CUST_726_PI429951308	reCj09494:MSWR:isotig09350	2.08e-20	-	-	AT3G15010	4.8e-87	-	-	RNA-binding (RRM/RBD/RNP motifs) family protein	temp-7d	-0.97	8.36816e-48
CUST_727_PI429951308	reCj09495:M-W-:isotig09351	4.82e-11	-	-	AT3G15010	6.4e-87	-	-	RNA-binding (RRM/RBD/RNP motifs) family protein	daylength	0.63	5.17706e-10
CUST_736_PI429951308	reCj09550:-SWR:isotig09406	6.08e-20	-	1.71e-20	AT5G27830	4.6e-58	-	-	FUNCTIONS IN: molecular_function unknown	temp-min	-0.96	8.43372e-46
CUST_739_PI429951308	reCj09564:----:isotig09420	-	1.94e-17	-	-	-	-	-	-	temp-min	0.86	7.90978e-24
CUST_750_PI429951308	reCj09605:----:isotig09461	-	-	6.26e-14	-	-	-	-	-	temp-0h	-0.86	2.74744e-24
CUST_776_PI429951308	reCj09706:-S--:isotig09562	-	3.24e-19	-	AT3G07480	8.7e-56	-	-	2Fe-2S ferredoxin-like superfamily protein	temp-30d	-0.77	1.26566e-16
CUST_783_PI429951308	reCj09740:MSW-:isotig09596	3.27e-17	-	-	AT2G35820	2.4e-58	-	-	ureidoglycolate hydrolases	temp-7d	-0.91	5.05765e-31
CUST_795_PI429951308	reCj09772:----:isotig09628	-	1.88e-13	-	AT3G56990	3.7e-14	EDA7	EMBRYO SAC DEVELOPMENT ARREST 7	embryo sac development arrest 7 (EDA7)	temp-30d	-0.76	1.07254e-15
CUST_809_PI429951308	reCj10186:-SWR:isotig10042	-	2.48e-12	-	AT5G65700	0	BAM1	BARELY ANY MERISTEM 1	Encodes a CLAVATA1-related receptor kinase-like protein required for both shoot and flower meristem function. Very similar to BAM2,with more than 85% a.a. identity. It has a broad expression pattern and is involved in vascular strand development in the leaf, control of leaf shape, size and symmetry, male gametophyte development and ovule specification and function. Anthers of double mutants (bam1…	temp-max	0.74	6.86022e-15
CUST_818_PI429951308	reCj10307:MSW-:isotig10163	-	1.88e-15	-	AT3G62980	2.4e-140	AtTIR1	-	Encodes an auxin receptor that mediates auxin-regulated transcription. It contains leucine-rich repeats and an F-box and interacts with ASK1, ASK2 and AtCUL1 to form SCF-TIR1, an SCF ubiquitin ligase complex. Related to yeast Grr1p and human SKP2 proteins, involved in ubiquitin-mediated processes. Required for normal response to auxin and repressed in response to flagellin. As part of the SCF com…	temp-30d	-0.85	5.79215e-23
CUST_821_PI429951308	reCj10352:-SWR:isotig10208	9.23e-17	5.86e-13	1.67e-14	AT1G15460	0	BOR4	REQUIRES HIGH BORON 4	Encodes a efflux-type boron transporter. Over-expression improved plant growth under B toxic conditions.	temp-0h	0.79	1.09195e-17
CUST_832_PI429951308	reCj10461:-SWR:isotig10317	-	-	4.24e-20	AT4G21450	1.8e-64	-	-	PapD-like superfamily protein	temp-0h	-0.91	2.14556e-30
CUST_843_PI429951308	reCj10500:-SWR:isotig10355	3.05e-21	-	1.25e-24	AT5G63110	0	HDA6	HISTONE DEACETYLASE 6	RPD3-like histone deacetylase. HDA6 mutations specifically increase the expression of auxin-responsive transgenes, suggesting a role in transgene silencing.	temp-0h	-0.94	1.97585e-38
CUST_844_PI429951308	reCj10505:-S--:isotig10360	-	9.15e-13	-	AT3G53130	0	CYP97C1	CYTOCHROME P450 97C1	Lutein-deficient 1 (LUT1) required for lutein biosynthesis, member of the xanthophyll class of carotenoids. Involved in epsilon ring hydroxylation. Maps at 67.3 cM on chromosome 3.	temp-min	-0.67	1.38073e-11
CUST_846_PI429951308	reCj10525:MS-R:isotig10380	1.15e-17	-	1.17e-17	AT1G06690	0	-	-	NAD(P)-linked oxidoreductase superfamily protein	temp-0h	-0.84	1.00303e-21
CUST_847_PI429951308	reCj10534:-SW-:isotig10389	5.57e-18	-	-	AT5G50890	1.8e-49	-	-	alpha/beta-Hydrolases superfamily protein	temp-0h	0.89	3.3871e-28
CUST_848_PI429951308	reCj10555:-SW-:isotig10410	-	6.17e-20	-	AT2G37970	3.8e-79	SOUL-1	-	SOUL-1	temp-0h	-0.91	3.31265e-31
CUST_851_PI429951308	reCj10575:MSWR:isotig10430	-	3.26e-17	2.63e-15	AT3G57340	8.1e-85	-	-	FUNCTIONS IN: unfolded protein binding, heat shock protein binding	temp-0h	-0.88	3.80707e-26
CUST_854_PI429951308	reCj10600:-SWR:isotig10455	-	-	7.7e-16	-	-	-	-	-	daylength	-0.82	3.30161e-20
CUST_861_PI429951308	reCj10630:-S--:isotig10485	-	-	3.97e-12	AT1G23740	2.9e-86	AOR	ALKENAL/ONE OXIDOREDUCTASE	AOR is an alkenal/one oxidoreductase that acts on compounds with unsaturated alpha,beta-carbonyls. The activity of this enzyme with a number of substrates, including acrolein and 3-buten-2-one, was demonstrated in vitro using a truncated form of the protein that lacked approximately 80 of the first amino acids. This protein appears to localize to the chloroplast where it likely helps to maintain …	temp-0h	0.65	9.75283e-11
CUST_866_PI429951308	reCj10645:--W-:isotig10500	-	2.5e-13	-	AT1G11360	8.3e-79	-	-	Adenine nucleotide alpha hydrolases-like superfamily protein	temp-90d	-0.56	7.1852e-08
CUST_884_PI429951308	reCj10685:-SWR:isotig10540	-	3.01e-12	-	-	-	-	-	-	daylength	-0.59	1.20651e-08
CUST_893_PI429951308	reCj10722:-SWR:isotig10577	3.07e-14	-	-	AT5G42400	7e-83	SDG25	SET DOMAIN PROTEIN 25	Encodes ATXR7 (ARABIDOPSIS TRITHORAX-RELATED7), required for histone H3-K4 methylation and for transcriptional activation of Flowering Locus C.	temp-60d	0.81	2.9793e-19
CUST_901_PI429951308	reCj10735:MSWR:isotig10590	-	1.78e-12	2.1e-11	AT3G48050	1.1e-32	SUO	'SHUTTLE' IN CHINESE	Encodes a large protein with N-terminal bromo-adjacent homology (BAH) and transcription elongation factor S-II (TFS2N) domains and two C-terminal GW (glycine and tryptophan) repeats. It is nuclear and colocalizes with the processing-body component DCP1 in the cytoplasm. SOU is a component of the miRNA pathway and is involved in translational repression.	daylength	-0.61	2.35977e-09
CUST_903_PI429951308	reCj10754:-SWR:isotig10609	-	-	3.6e-21	AT2G27230	2.6e-71	LHW	LONESOME HIGHWAY	Encodes a nuclear-localized transcriptional activator with weak sequence similarity to basic helix-loop-helix(bHLH)-domain proteins. It promotes the production of stele cells in root meristems and is required to establish and maintain the normal vascular cell number and pattern in primary and lateral roots.	temp-0h	-0.95	8.63304e-40
CUST_917_PI429951308	reCj10814:-SWR:isotig10669	7.16e-14	2.21e-15	5.21e-15	AT1G10170	0	ATNFXL1	NF-X-LIKE 1	Encodes AtNFXL1, a homologue of the putative human transcription repressor NF-X1. Functions as a negative regulator of the trichothecene phytotoxin-induced defense response.	temp-0h	-0.71	4.90412e-13
CUST_922_PI429951308	reCj10832:-SW-:isotig10687	-	1.34e-22	-	AT1G69550	1.3e-40	-	-	disease resistance protein (TIR-NBS-LRR class)	temp-0h	0.91	1.47988e-31
CUST_925_PI429951308	reCj10862:MSWR:isotig10717	-	6.89e-13	-	AT1G28440	0	HSL1	HAESA-LIKE 1	HAESA-like 1 (HSL1)	temp-30d	0.77	1.4782e-16
CUST_933_PI429951308	reCj10881:M-WR:isotig10736	5.05e-15	-	3.25e-15	AT2G25170	0	PKL	PICKLE	Encodes a SWI/SWF nuclear-localized chromatin remodeling factor of the CHD3 group. Involved in post-germination repression of embryonic development. Acts with GA to establish repression of embryonic genes upon germination. Protein preferentially accumulates in differentiating tissues. Loss of function alleles are associated with expression of embryonic traits in adult plants and derepression of e…	temp-30d	-0.88	1.2095e-26
CUST_934_PI429951308	reCj10884:MSWR:isotig10739	-	8.79e-16	-	AT2G22010	0	RKP	RELATED TO KPC1	Encodes a protein predicted to act as a RING E3 ubiquitin ligase. It appears to regulate the stability of the KRP1/ICK1 cyclin dependent kinase inhibitor. Induced by beet severe curly virus (BSCTV) C4 protein.	temp-0h	-0.82	8.4258e-20
CUST_942_PI429951308	reCj10930:-SWR:isotig10785	-	8.46e-18	-	AT3G10380	0	ATSEC8	SUBUNIT OF EXOCYST COMPLEX 8	Subunit of the Putative Arabidopsis Exocyst Complex	daylength	-0.83	4.11186e-21
CUST_943_PI429951308	reCj10931:-SWR:isotig10786	-	6.61e-16	-	AT3G10380	0	ATSEC8	SUBUNIT OF EXOCYST COMPLEX 8	Subunit of the Putative Arabidopsis Exocyst Complex	daylength	-0.76	6.60854e-16
CUST_956_PI429951308	reCj10965:--WR:isotig10820	3.88e-10	-	-	AT2G43410	2.5e-111	FPA	-	FPA is a gene that regulates flowering time in Arabidopsis via a pathway that is independent of daylength (the autonomous pathway). Mutations in FPA result in extremely delayed flowering. Double mutants with FCA have reduced fertility and single/double mutants have defects in siRNA mediated chromatin silencing.	daylength	-0.54	3.12659e-07
CUST_963_PI429951308	reCj11030:-SWR:isotig10885	-	1.74e-18	-	AT5G65700	0	BAM1	BARELY ANY MERISTEM 1	Encodes a CLAVATA1-related receptor kinase-like protein required for both shoot and flower meristem function. Very similar to BAM2,with more than 85% a.a. identity. It has a broad expression pattern and is involved in vascular strand development in the leaf, control of leaf shape, size and symmetry, male gametophyte development and ovule specification and function. Anthers of double mutants (bam1…	temp-30d	0.86	3.47006e-24
CUST_982_PI429951308	reCj11139:--W-:isotig10994	-	6.71e-13	9.26e-14	AT5G50920	0	CLPC	-	Encodes a protein that is similar to ATP-dependent Clp protease ATP-binding subunit / ClpC. Involved in protein import into the chloroplast. May provide ATP source that drives the TIC (Translocon at the Inner envelope membrane of Chloroplasts) translocation machinery. Association of Hsp93 with the inner envelope membrane through its N domain is important for the functions of Hsp93 in vivo.	temp-30d	-0.77	2.91197e-16
CUST_983_PI429951308	reCj11142:MSWR:isotig10997	-	4.74e-14	-	AT2G47330	0	-	-	P-loop containing nucleoside triphosphate hydrolases superfamily protein	temp-0h	-0.79	4.27166e-18
CUST_985_PI429951308	reCj11158:-SW-:isotig11013	-	-	3.37e-12	AT1G59870	0	PEN3	PENETRATION 3	ATP binding cassette transporter. Localized to the plasma membrane in uninfected cells. In infected leaves, the protein concentrated at infection sites. Contributes to nonhost resistance to inappropriate pathogens that enter by direct penetration in a salicylic acid?dependent manner. Required for mlo resistance. Has Cd transporter activity (Cd2+ extrusion pump) and contributes to heavy metal resi…	daylength	-0.61	3.89906e-09
CUST_990_PI429951308	reCj11200:MSWR:isotig11055	-	7.74e-15	-	AT3G10740	0	ASD1	ALPHA-L-ARABINOFURANOSIDASE 1	Encodes a bifunctional alpha-l-arabinofuranosidase/beta-d-xylosidase that belongs to family 51 of glycoside hydrolases. It may be involved in cell wall modification.	temp-60d	0.73	2.7956e-14
CUST_991_PI429951308	reCj11201:MSWR:isotig11056	-	5.27e-18	-	AT3G10740	0	ASD1	ALPHA-L-ARABINOFURANOSIDASE 1	Encodes a bifunctional alpha-l-arabinofuranosidase/beta-d-xylosidase that belongs to family 51 of glycoside hydrolases. It may be involved in cell wall modification.	temp-60d	0.79	3.76593e-18
CUST_996_PI429951308	reCj11231:MSWR:isotig11086	-	-	7.42e-15	AT4G16180	0	-	-	unknown protein	temp-0h	-0.75	4.00389e-15
CUST_1000_PI429951308	reCj11257:-SWR:isotig11112	1.4e-17	6.35e-21	1.39e-18	AT5G54380	0	THE1	THESEUS1	Encodes THESEUS1 (THE1), a receptor kinase regulated by Brassinosteroids and required for cell elongation during vegetative growth.	temp-0h	0.83	2.6825e-21
CUST_1008_PI429951308	reCj11284:MSWR:isotig11139	-	3.26e-18	-	AT1G15780	3.4e-95	-	-	unknown protein	temp-0h	-0.83	5.73326e-21
CUST_1009_PI429951308	reCj11285:-SW-:isotig11140	9.44e-13	-	-	AT1G15780	4.7e-26	-	-	unknown protein	temp-0h	-0.72	1.6965e-13
CUST_1011_PI429951308	reCj11298:-SWR:isotig11153	-	-	3.58e-13	AT1G68990	0	MGP3	MALE GAMETOPHYTE DEFECTIVE 3	MGP3 (male gametophyte-defective 3) belongs to a small family of nuclear-encoded Phage type RNA polymerases (RPOTs) involved in the transcription of mitochondrial genes in Arabidopsis thaliana. Mutation in MGP 3 significantly retarded pollen tube growth and caused defective embryo development.	temp-min	-0.83	1.4012e-20
CUST_1017_PI429951308	reCj11343:-SW-:isotig11198	6.98e-16	-	6.44e-13	AT1G54130	2.4e-41	RSH3	RELA/SPOT HOMOLOG 3	RELA/SPOT homolog 3 (RSH3)	temp-30d	0.69	2.17523e-12
CUST_1025_PI429951308	reCj11371:-SWR:isotig11226	3.08e-15	2.2e-13	7.4e-16	AT4G31200	2.8e-71	-	-	SWAP (Suppressor-of-White-APricot)/surp RNA-binding domain-containing protein	temp-0h	-0.73	1.88816e-14
CUST_1035_PI429951308	reCj11414:MSWR:isotig11269	7.99e-12	-	-	AT3G15430	0	-	-	Regulator of chromosome condensation (RCC1) family protein	daylength	-0.7	6.39003e-13
CUST_1041_PI429951308	reCj11433:MSWR:isotig11288	2.39e-15	-	-	AT5G40200	0	DegP9	DEGP PROTEASE 9	Encodes a putative DegP protease.	temp-30d	-0.72	1.45153e-13
CUST_1051_PI429951308	reCj11477:MSWR:isotig11332	-	9.31e-19	-	AT2G37230	3.4e-150	-	-	Tetratricopeptide repeat (TPR)-like superfamily protein	temp-min	-0.81	2.75795e-19
CUST_1054_PI429951308	reCj11504:-SW-:isotig11359	3.32e-13	1.36e-14	-	AT2G19930	0	-	-	RNA-dependent RNA polymerase family protein	temp-0h	0.83	5.92654e-21
CUST_1063_PI429951308	reCj11553:MSWR:isotig11408	2.2e-17	-	2.23e-18	AT5G60200	5.5e-30	TMO6	TARGET OF MONOPTEROS 6	Encodes a Dof-type transcription factor.	temp-0h	-0.84	6.23193e-22
CUST_1070_PI429951308	reCj11587:--W-:isotig11442	2.56e-17	-	1.63e-19	AT1G17760	0	ATCSTF77	ARABIDOPSIS THALIANA CLEAVAGE STIMULATION FACTOR 77	Encodes a homolog of the mammalian protein CstF77, a polyadenylation factor subunit. RNA 3&#8242	temp-min	-0.93	8.51393e-36
CUST_1080_PI429951308	reCj11626:-SW-:isotig11481	-	2.97e-22	-	AT4G25610	1.5e-56	-	-	C2H2-like zinc finger protein	temp-0h	-0.9	2.66185e-29
CUST_1081_PI429951308	reCj11634:MSWR:isotig11489	5.79e-12	-	6.59e-13	AT3G03780	0	MS2	METHIONINE SYNTHASE 2	Encodes a cytosolic methionine synthase, involved in methionine regeneration via the activated methyl cycle (or SAM cycle)	temp-0h	0.77	1.05428e-16
CUST_1090_PI429951308	reCj11657:-S-R:isotig11512	4.62e-12	-	-	AT1G56500	3.2e-104	-	-	haloacid dehalogenase-like hydrolase family protein	temp-90d	0.78	2.70561e-17
CUST_1097_PI429951308	reCj11687:-SWR:isotig11542	-	1.94e-20	-	AT4G34980	2.6e-167	SLP2	SUBTILISIN-LIKE SERINE PROTEASE 2	Serine protease similar to subtilisin.	temp-30d	0.88	6.48745e-26
CUST_1111_PI429951308	reCj11729:M---:isotig11584	3.73e-17	-	-	AT4G39640	0	GGT1	GAMMA-GLUTAMYL TRANSPEPTIDASE 1	The gene encodes a gamma-glutamyltransferase (AKA gamma-glutamyl transpeptidase, EC 2.3.2.2) that is located in vascular tissues (predominantly phloem) of leaves and is involved in the degradation of glutathione. The encoded enzyme also mitigates oxidative stress by metabolizing GSSG (oxidized form of GSH - glutathione) in the apoplast.	temp-0h	0.86	1.09335e-23
CUST_1133_PI429951308	reCj11820:MSWR:isotig11675	-	9.69e-14	-	AT1G43620	0	UGT80B1	-	Encodes a UDP-glucose:sterol-glucosyltransferase. Mutants produce pale greenish-brown seeds whose dormancy was slightly reduced	daylength	-0.85	1.16321e-22
CUST_1137_PI429951308	reCj11838:MSWR:isotig11693	-	-	9.02e-20	AT5G19330	0	ARIA	ARM REPEAT PROTEIN INTERACTING WITH ABF2	Encodes an armadillo repeat protein involved in the abscisic acid response. The protein interacts with a transcription factor, ABF2, which controls ABA-dependent gene expression via the G-box-type ABA-responsive elements.	temp-min	-0.96	2.01938e-44
CUST_1149_PI429951308	reCj11886:MSWR:isotig11741	6.19e-16	-	4.08e-16	AT5G66760	0	SDH1-1	SUCCINATE DEHYDROGENASE 1-1	One of two genes in Arabidopsis that encode a flavoprotein subunit of the mitochondrial succinate dehydrogenase complex.	daylength	-0.78	5.03953e-17
CUST_1153_PI429951308	reCj11896:---R:isotig11751	-	-	1.86e-14	AT4G10770	0	ATOPT7	ARABIDOPSIS THALIANA OLIGOPEPTIDE TRANSPORTER 7	oligopeptide transporter	temp-0h	-0.86	1.71645e-23
CUST_1155_PI429951308	reCj11898:MSWR:isotig11753	6.75e-12	-	-	AT4G24890	4.2e-107	PAP24	PURPLE ACID PHOSPHATASE 24	purple acid phosphatase 24 (PAP24)	temp-max	0.66	3.26403e-11
CUST_1157_PI429951308	reCj11905:---R:isotig11760	-	-	5.78e-12	AT3G50430	1.8e-47	-	-	unknown protein	temp-90d	0.75	2.47699e-15
CUST_1182_PI429951308	reCj12017:MSWR:isotig11872	1.41e-18	-	2.4e-20	AT2G33150	0	KAT2	3-KETOACYL-COA THIOLASE 2	Encodes an organellar (peroxisome, glyoxysome) 3-ketoacyl-CoA thiolase, involved in fatty acid b-oxidation during germination and subsequent seedling growth. Mutants have defects in glyoxysomal fatty acid beta-oxidation. EC2.3.1.16 thiolase.	temp-7d	-0.91	2.91286e-31
CUST_1204_PI429951308	reCj12125:-SWR:isotig11980	2.8e-14	-	6.75e-16	AT5G10270	0	CDKC;1	CYCLIN-DEPENDENT KINASE C;1	Encodes CDKC	temp-0h	-0.77	1.8688e-16
CUST_1210_PI429951308	reCj12155:----:isotig12010	-	-	1.2e-15	AT2G24200	0	LAP1	LEUCYL AMINOPEPTIDASE 1	Cytosol aminopeptidase family protein	temp-0h	-0.77	2.48953e-16
CUST_1215_PI429951308	reCj12162:MSWR:isotig12017	4.33e-24	-	1.33e-24	AT2G43770	0	-	-	Transducin/WD40 repeat-like superfamily protein	temp-0h	-0.95	6.33251e-41
CUST_1220_PI429951308	reCj12179:M-WR:isotig12034	3.06e-15	-	-	AT1G15020	0	ATQSOX1	QUIESCIN-SULFHYDRYL OXIDASE 1	Encodes a protein disulfide isomerase-like (PDIL) protein, a member of a multigene family within the thioredoxin (TRX) superfamily. This protein also belongs to the quiescin-sulfhydryl oxidase (QSOX) family, which possess an Erv1-like domain at the COOH terminus in addition to a TRX domain.	temp-0h	0.87	2.03658e-25
CUST_1239_PI429951308	reCj12229:MSWR:isotig12084	5.1e-18	-	1.94e-21	AT5G12250	0	TUB6	BETA-6 TUBULIN	Encodes a beta-tubulin. Expression of TUB6 has been shown to decrease in response to cold treatment.	temp-0h	0.92	3.62542e-33
CUST_1243_PI429951308	reCj12254:--WR:isotig12109	1.48e-12	-	1.84e-12	AT4G26640	3.9e-92	WRKY20	-	member of WRKY Transcription Factor	temp-max	-0.69	4.5921e-12
CUST_1248_PI429951308	reCj12273:MS--:isotig12128	-	-	5.13e-15	AT4G19170	0	CCD4	CAROTENOID CLEAVAGE DIOXYGENASE 4	chloroplast-targeted member of a family of enzymes similar to nine-cis-epoxycarotenoid dioxygenase	temp-0h	0.8	1.93026e-18
CUST_1255_PI429951308	reCj12299:MSW-:isotig12154	2.69e-22	-	-	AT4G26100	0	CKL1	-	Encodes a member of the casein kinase 1 protein family that is expressed in punctate particles at the cell periphery suggesting possible plasmodesmatal localization.	temp-0h	-0.91	1.39748e-30
CUST_1256_PI429951308	reCj12302:-S-R:isotig12157	-	-	2.27e-11	AT5G12890	2.1e-112	-	-	UDP-Glycosyltransferase superfamily protein	temp-0h	-0.73	1.98173e-14
CUST_1257_PI429951308	reCj12303:-SW-:isotig12158	2.67e-10	-	2.11e-12	AT5G12890	9.3e-113	-	-	UDP-Glycosyltransferase superfamily protein	temp-7d	-0.79	1.03348e-17
CUST_1265_PI429951308	reCj12336:-SW-:isotig12191	1.33e-11	-	-	AT4G22200	1.2e-176	AKT2/3	POTASSIUM TRANSPORT 2/3	Encodes AKT2, a photosynthate- and light-dependent inward rectifying potassium channel with unique gating properties that are regulated by phosphorylation. Expressed in guard cell protoplasts and in the phloem and xylem of aerial portions of the plant. The channel can coassemble with another K+ channel, KAT1, in vitro. In guard cells, AKT2/3 is responsible for the Ca2+ sensitivity of the K+ uptak…	temp-30d	0.61	2.85116e-09
CUST_1285_PI429951308	reCj12408:-SWR:isotig12263	-	2.25e-15	-	AT5G65540	4.1e-84	-	-	unknown protein	temp-0h	-0.86	7.55674e-24
CUST_1287_PI429951308	reCj12410:MSW-:isotig12265	1.43e-11	-	-	AT3G48080	2e-61	-	-	alpha/beta-Hydrolases superfamily protein	daylength	0.63	4.96676e-10
CUST_1289_PI429951308	reCj12414:-SW-:isotig12269	3.3e-22	6.42e-17	2.06e-20	AT1G29820	1.8e-180	CSLB4	CELLULOSE SYNTHASE LIKE B4	Magnesium transporter CorA-like family protein	temp-30d	0.86	1.33978e-23
CUST_1290_PI429951308	reCj12415:-SW-:isotig12270	9.27e-15	-	1.9e-15	AT1G29820	0	CSLB4	CELLULOSE SYNTHASE LIKE B4	Magnesium transporter CorA-like family protein	daylength	-0.73	5.62608e-14
CUST_1295_PI429951308	reCj12428:-SWR:isotig12283	-	8.73e-15	-	AT2G45000	1.2e-77	EMB2766	EMBRYO DEFECTIVE 2766	EMBRYO DEFECTIVE 2766 (EMB2766)	temp-0h	-0.74	5.59053e-15
CUST_1303_PI429951308	reCj12441:--W-:isotig12296	4.23e-15	-	7.64e-13	AT4G20050	1.8e-145	QRT3	QUARTET 3	Encodes a polygalacturonase that plays a direct role in degrading the pollen mother cell wall during microspore development.	temp-min	-0.8	1.86232e-18
CUST_1321_PI429951308	reCj12489:MSWR:isotig12344	2.08e-15	-	1.3e-17	AT1G02840	2.4e-86	SR1	-	SR34/SR1 is a plant homologue of the human general/alternative splicing factor SF2/ASF. Barta et al (2010) have proposed a nomenclature for Serine/Arginine-Rich Protein Splicing Factors (SR proteins): Plant Cell. 2010, 22:2926.	temp-0h	0.91	1.19577e-31
CUST_1324_PI429951308	reCj12520:MS-R:isotig12375	-	2.24e-13	-	AT5G20900	2.8e-16	JAZ12	JASMONATE-ZIM-DOMAIN PROTEIN 12	jasmonate-zim-domain protein 12 (JAZ12)	temp-0h	0.86	1.76483e-23
CUST_1327_PI429951308	reCj12527:-S--:isotig12382	-	1.76e-10	-	AT5G36930	8.7e-30	-	-	Disease resistance protein (TIR-NBS-LRR class) family	temp-7d	0.75	2.10538e-15
CUST_1337_PI429951308	reCj12588:MSWR:isotig12443	2.55e-22	-	4.14e-24	AT1G80950	5.3e-141	-	-	Phospholipid/glycerol acyltransferase family protein	temp-7d	-0.96	1.23069e-45
CUST_1346_PI429951308	reCj12622:-SW-:isotig12477	-	-	6.49e-15	AT3G49725	6.1e-106	-	-	GTP-binding protein, HflX	temp-0h	-0.86	2.32399e-24
CUST_1352_PI429951308	reCj12639:--W-:isotig12494	-	1.53e-18	-	-	-	-	-	-	temp-0h	-0.85	4.26366e-23
CUST_1373_PI429951308	reCj12690:MSWR:isotig12545	-	-	1.37e-18	AT1G24510	0	-	-	TCP-1/cpn60 chaperonin family protein	temp-min	-0.96	4.12497e-42
CUST_1378_PI429951308	reCj12713:-SWR:isotig12568	-	-	2e-12	AT1G64040	0	TOPP3	TYPE ONE SERINE/THREONINE PROTEIN PHOSPHATASE 3	Encodes the catalytic subunit of a Type 1 phosphoprotein Ser/Thr phosphatase, expressed in roots, shoots and flowers.	temp-0h	-0.53	4.94383e-07
CUST_1379_PI429951308	reCj12734:-SWR:isotig12589	2.45e-22	-	-	AT5G03330	5.5e-67	-	-	Cysteine proteinases superfamily protein	temp-0h	-0.95	1.61676e-41
CUST_1380_PI429951308	reCj12735:--WR:isotig12590	-	-	1.39e-13	AT5G03330	4.7e-67	-	-	Cysteine proteinases superfamily protein	temp-90d	-0.71	5.10106e-13
CUST_1389_PI429951308	reCj12767:MSWR:isotig12622	7.92e-18	2.04e-17	-	AT4G15470	1.5e-77	-	-	Bax inhibitor-1 family protein	temp-7d	-0.89	1.38568e-27
CUST_1392_PI429951308	reCj12780:MSW-:isotig12635	-	-	8.74e-14	AT4G00970	3.2e-118	RECEPTOR-LIKE PROTEIN KINASE	CYSTEINE-RICH RLK	Encodes a cysteine-rich receptor-like protein kinase.	temp-60d	0.83	5.88275e-21
CUST_1394_PI429951308	reCj12784:MSWR:isotig12639	4.67e-21	-	-	AT5G35200	0	-	-	ENTH/ANTH/VHS superfamily protein	temp-7d	0.94	1.30363e-36
CUST_1398_PI429951308	reCj12804:M---:isotig12659	2.17e-17	2.21e-14	-	AT5G19550	0	AAT2	ASPARTATE AMINOTRANSFERASE 2	Nitrogen metabolism. Major cytosolic isoenzyme controlling aspartate biosynthesis in the light.	temp-30d	-0.81	3.1243e-19
CUST_1399_PI429951308	reCj12805:MSWR:isotig12660	1.23e-16	3.1e-12	3.68e-12	AT5G19550	0	AAT2	ASPARTATE AMINOTRANSFERASE 2	Nitrogen metabolism. Major cytosolic isoenzyme controlling aspartate biosynthesis in the light.	temp-30d	-0.78	4.45818e-17
CUST_1426_PI429951308	reCj12894:MSWR:isotig12749	1.79e-15	-	6.1e-17	AT5G04430	2.1e-87	LONG FORM	BINDING TO TOMV RNA 1L	Gene model AT5G04430.1 produces active protein. (BTS1S). Binds to ToMV genomic RNA and prevents viral multiplication.	temp-7d	-0.94	5.45024e-38
CUST_1431_PI429951308	reCj12917:MSW-:isotig12772	4.03e-20	-	4.51e-21	AT1G53750	0	RPT1A	REGULATORY PARTICLE TRIPLE-A 1A	26S proteasome AAA-ATPase subunit RPT1a (RPT1a) mRNA,	temp-0h	-0.9	1.49618e-29
CUST_1443_PI429951308	reCj12982:MSW-:isotig12837	6.85e-12	-	-	AT1G06290	0	ATACX3	-	Encodes an acyl-CoA oxidase with specificity for medium chain fatty acids.	daylength	-0.69	4.18856e-12
CUST_1452_PI429951308	reCj13012:MSWR:isotig12867	-	1.83e-16	5.57e-18	AT3G59660	0	-	-	C2 domain-containing protein / GRAM domain-containing protein	temp-60d	0.86	8.73595e-24
CUST_1458_PI429951308	reCj13041:MSWR:isotig12896	3.37e-18	3.27e-21	5.8e-16	AT3G15010	2e-77	-	-	RNA-binding (RRM/RBD/RNP motifs) family protein	temp-7d	-0.88	1.84604e-26
CUST_1461_PI429951308	reCj13046:-SW-:isotig12901	-	1.19e-12	-	AT1G67180	3e-32	-	-	zinc finger (C3HC4-type RING finger) family protein / BRCT domain-containing protein	temp-90d	-0.44	5.32482e-05
CUST_1465_PI429951308	reCj13060:-SWR:isotig12915	2.06e-13	2.73e-15	3.88e-17	AT3G46510	3.4e-89	PUB13	PLANT U-BOX 13	Encodes a protein containing a UND, a U-box, and an ARM domain. This protein has E3 ubiquitin ligase activity based on in vitro assays. Can be phosphorylated in vitro by MLPK, ARK1, and ARK2 but not by SD1-29. Involved in ubiquitination of pattern recognition receptor FLS2.	temp-60d	0.83	2.46441e-21
CUST_1471_PI429951308	reCj13082:-SW-:isotig12937	1.34e-17	-	5.35e-20	AT3G53160	8.6e-62	UGT73C7	UDP-GLUCOSYL TRANSFERASE 73C7	UDP-glucosyl transferase 73C7 (UGT73C7)	temp-0h	-0.87	1.4438e-25
CUST_1472_PI429951308	reCj13083:-S--:isotig12938	-	5.67e-13	3.52e-11	AT3G53160	3e-62	UGT73C7	UDP-GLUCOSYL TRANSFERASE 73C7	UDP-glucosyl transferase 73C7 (UGT73C7)	temp-90d	0.63	7.61741e-10
CUST_1478_PI429951308	reCj13106:MSWR:isotig12961	1.1e-13	-	3.77e-13	AT5G20920	2.5e-123	EIF2 BETA	EUKARYOTIC TRANSLATION INITIATION FACTOR 2 BETA SUBUNIT	protein synthesis initiation factor eIF2 beta	temp-7d	-0.85	7.22041e-23
CUST_1479_PI429951308	reCj13107:MSW-:isotig12962	1.06e-13	-	5.25e-18	AT5G20920	4.3e-124	EIF2 BETA	EUKARYOTIC TRANSLATION INITIATION FACTOR 2 BETA SUBUNIT	protein synthesis initiation factor eIF2 beta	temp-7d	-0.82	6.27594e-20
CUST_1481_PI429951308	reCj13112:-SW-:isotig12967	5.72e-16	-	-	AT1G49100	6.9e-83	-	-	Leucine-rich repeat protein kinase family protein	temp-0h	-0.89	5.51798e-27
CUST_1505_PI429951308	reCj13166:MSWR:isotig13021	1.4e-22	-	5.12e-24	AT1G60900	0	-	-	U2 snRNP auxilliary factor, large subunit, splicing factor	temp-0h	0.96	5.59403e-44
CUST_1510_PI429951308	reCj13182:MSWR:isotig13037	-	-	1.04e-10	AT5G19140	2.2e-99	AILP1	-	AILP1	daylength	-0.73	2.86143e-14
CUST_1518_PI429951308	reCj13201:---R:isotig13056	1.05e-09	-	-	AT2G36780	3e-76	-	-	UDP-Glycosyltransferase superfamily protein	temp-30d	-0.24	0.0358936
CUST_1520_PI429951308	reCj13203:---R:isotig13058	-	-	2.94e-17	AT3G07310	1.8e-07	-	-	Protein of unknown function (DUF760)	temp-0h	-0.93	2.1244e-35
CUST_1526_PI429951308	reCj13224:----:isotig13079	3.69e-18	3.83e-19	-	AT5G11790	9.4e-101	NDL2	N-MYC DOWNREGULATED-LIKE 2	N-MYC downregulated-like 2 (NDL2)	temp-60d	0.9	6.26382e-30
CUST_1527_PI429951308	reCj13225:-S-R:isotig13080	5.03e-23	-	-	AT5G56750	1.1e-160	NDL1	N-MYC DOWNREGULATED-LIKE 1	N-MYC downregulated-like 1 (NDL1)	temp-60d	0.9	7.12587e-30
CUST_1528_PI429951308	reCj13230:MS--:isotig13085	1.01e-13	-	-	AT1G68570	1.5e-125	-	-	Major facilitator superfamily protein	temp-0h	0.84	3.36821e-22
CUST_1533_PI429951308	reCj13237:-SWR:isotig13092	3.64e-22	2.37e-19	-	AT5G62420	1e-108	-	-	NAD(P)-linked oxidoreductase superfamily protein	temp-0h	-0.93	1.33647e-35
CUST_1544_PI429951308	reCj13261:-SW-:isotig13116	-	-	1.62e-14	AT1G10840	2.9e-153	TIF3H1	TRANSLATION INITIATION FACTOR 3 SUBUNIT H1	Encodes eukaryotic initiation factor 3H1 subunit (TIF3H1).	temp-7d	-0.85	8.54587e-23
CUST_1559_PI429951308	reCj13312:-S--:isotig13167	-	-	5.87e-18	AT5G07990	2.4e-128	TT7	TRANSPARENT TESTA 7	Required for flavonoid 3' hydroxylase activity. Enzyme abundance relative to CHS determines Quercetin/Kaempferol metabolite ratio.	daylength	0.8	7.1789e-19
CUST_1562_PI429951308	reCj13319:MSWR:isotig13174	-	4.73e-20	-	AT5G20190	3.7e-37	-	-	Tetratricopeptide repeat (TPR)-like superfamily protein	temp-0h	-0.87	8.96483e-25
CUST_1569_PI429951308	reCj13336:-SW-:isotig13191	-	2.93e-16	-	AT1G66920	1e-89	-	-	Protein kinase superfamily protein	temp-0h	-0.82	2.21471e-20
CUST_1587_PI429951308	reCj13430:----:isotig13285	1.08e-12	-	1.06e-12	AT4G24830	0	-	-	arginosuccinate synthase family	temp-0h	0.75	2.30016e-15
CUST_1601_PI429951308	reCj13474:-S--:isotig13329	1.64e-15	-	-	AT3G23010	2.6e-09	RLP36	RECEPTOR LIKE PROTEIN 36	receptor like protein 36 (RLP36)	temp-0h	0.88	2.64178e-26
CUST_1602_PI429951308	reCj13475:---R:isotig13330	1.49e-14	-	-	AT3G23010	2.3e-09	RLP36	RECEPTOR LIKE PROTEIN 36	receptor like protein 36 (RLP36)	temp-0h	0.89	1.02667e-27
CUST_1604_PI429951308	reCj13483:--W-:isotig13338	4.98e-13	-	6.11e-15	AT2G19440	1.7e-29	-	-	O-Glycosyl hydrolases family 17 protein	temp-0h	0.67	1.31173e-11
CUST_1608_PI429951308	reCj13491:--W-:isotig13346	-	-	5.53e-21	AT4G19006	0	-	-	Proteasome component (PCI) domain protein	temp-0h	-0.9	2.34247e-29
CUST_1621_PI429951308	reCj13526:-SWR:isotig13381	-	5.71e-17	-	AT5G07590	0	-	-	Transducin/WD40 repeat-like superfamily protein	temp-0h	0.9	6.84601e-29
CUST_1622_PI429951308	reCj13527:--W-:isotig13382	2.3e-20	3.59e-19	8.7e-20	AT5G07590	4.7e-179	-	-	Transducin/WD40 repeat-like superfamily protein	temp-0h	0.92	2.06175e-32
CUST_1629_PI429951308	reCj13560:-SWR:isotig13415	6.72e-18	-	-	AT2G46220	1.1e-74	-	-	Uncharacterized conserved protein (DUF2358)	temp-0h	-0.88	3.57943e-26
CUST_1640_PI429951308	reCj13602:MSWR:isotig13457	1.38e-15	-	3.03e-16	AT1G10670	3.8e-124	ACLA-1	ATP-CITRATE LYASE A-1	One of the three genes encoding subunit A of the trimeric protein ATP Citrate Lyase. Antisense ACLA-1 plants cause a reduction in cytosolic acetyl-CoA metabolism and have upregulation of stress-related genes and down-regulation of primary metabolism and growth genes, suggesting the mutation restricts normal growth and developmental processes and puts the plant into a state of stress.	temp-min	-0.87	1.52291e-24
CUST_1652_PI429951308	reCj13636:MSWR:isotig13491	2.5e-16	-	-	AT3G04460	1.5e-174	PEX12	PEROXIN-12	RING finger protein involved in peroxisome biogenesis. Also involved in peroxisomal import of nitric oxide synthase.	temp-7d	-0.92	1.05279e-32
CUST_1661_PI429951308	reCj13661:-SW-:isotig13516	-	-	2.06e-14	AT1G09760	7.5e-83	U2A'	U2 SMALL NUCLEAR RIBONUCLEOPROTEIN A	U2 small nuclear ribonucleoprotein A (U2A')	temp-min	-0.88	1.87997e-26
CUST_1673_PI429951308	reCj13704:-SW-:isotig13559	-	-	4.47e-12	AT4G02730	4.1e-143	AtWDR5b	-	Transducin/WD40 repeat-like superfamily protein	temp-0h	0.78	5.38202e-17
CUST_1685_PI429951308	reCj13733:-SW-:isotig13588	-	3.59e-18	-	AT5G54160	6.7e-50	ATOMT1	O-METHYLTRANSFERASE 1	A caffeic acid/5-hydroxyferulic acid O-methyltransferase. Interacts with 14-4-3 proteins in yeast 2 hybrid assay. AtOMT1 (At5g54160) encodes a flavonol 3?-O-methyltransferase that is highly active towards quercetin and myricetin. The substrate specificity identifies the enzyme as flavonol 3?-methyltransferase which replaces the former annotation of the gene to encode a caffeic acid/5-hydroxyferul…	temp-min	-0.82	6.40381e-20
CUST_1687_PI429951308	reCj13739:MS-R:isotig13594	-	2.51e-13	-	AT4G02330	8.7e-119	ATPMEPCRB	-	Encodes a pectin methylesterase that is sensitive to chilling stress and brassinosteroid regulation.	temp-0h	0.54	2.63022e-07
CUST_1689_PI429951308	reCj13747:--W-:isotig13602	2.46e-26	-	4.23e-23	AT3G19120	3.6e-11	-	-	PIF / Ping-Pong family of plant transposases	temp-0h	0.93	4.71132e-35
CUST_1702_PI429951308	reCj13772:-SW-:isotig13627	8.92e-16	2.01e-21	-	AT1G15960	0	ATNRAMP6	-	member of Nramp2 family	temp-0h	-0.9	2.65246e-29
CUST_1703_PI429951308	reCj13778:-SWR:isotig13633	9.98e-19	2.36e-18	-	AT4G31940	1.7e-129	CYP82C4	CYTOCHROME P450, FAMILY 82, SUBFAMILY C, POLYPEPTIDE 4	The gene encodes a cytochrome P450 enzyme, CYP82C. It is involved in the early Fe deficiency response.	temp-0h	-0.92	1.31444e-32
CUST_1704_PI429951308	reCj13779:-S--:isotig13634	1.31e-14	-	-	AT4G31940	3.6e-54	CYP82C4	CYTOCHROME P450, FAMILY 82, SUBFAMILY C, POLYPEPTIDE 4	The gene encodes a cytochrome P450 enzyme, CYP82C. It is involved in the early Fe deficiency response.	temp-0h	-0.84	4.1904e-22
CUST_1712_PI429951308	reCj13799:--W-:isotig13654	3.21e-12	-	-	AT4G00590	4.7e-117	-	-	N-terminal nucleophile aminohydrolases (Ntn hydrolases) superfamily protein	sunlight-1h	-0.36	0.00116589
CUST_1722_PI429951308	reCj13832:MSWR:isotig13687	6.08e-24	-	5.22e-25	AT5G58490	1.9e-159	-	-	NAD(P)-binding Rossmann-fold superfamily protein	temp-7d	-0.95	5.20123e-39
CUST_1738_PI429951308	reCj13892:-SWR:isotig13747	2.71e-19	-	2.77e-15	AT5G18170	0	GDH1	GLUTAMATE DEHYDROGENASE 1	Encodes the 43 kDa alpha-subunit of the glutamate dehydrogenase with a putative mitochondrial transit polypeptide and NAD(H)- and alpha-ketoglutarate-binding domains. Mitochondrial localization confirmed by subcellular fractionation. Combines in several ratios with GDH2 protein (GDH-beta) to form seven isoenzymes. Catalyzes the cleavage of glycine residues. May be involved in ammonia assimilation…	temp-30d	-0.89	3.63183e-28
CUST_1750_PI429951308	reCj13944:-SWR:isotig13799	2.92e-13	-	3.43e-13	AT3G24503	0	ALDH2C4	ALDEHYDE DEHYDROGENASE 2C4	Arabidopsis thaliana aldehyde dehydrogenase AtALDH1a mRNA. a sinapaldehyde dehydrogenase catalyzes both the oxidation of coniferylaldehyde and sinapaldehyde forming ferulic acid and sinapic acid, respectively	temp-0h	0.81	2.07802e-19
CUST_1763_PI429951308	reCj13984:MSWR:isotig13839	-	-	1.03e-11	AT2G18860	1.5e-34	-	-	Syntaxin/t-SNARE family protein	temp-0h	-0.82	7.82908e-20
CUST_1771_PI429951308	reCj14008:--W-:isotig13863	-	1.52e-12	-	AT3G57670	1.7e-103	WIP2	WIP DOMAIN PROTEIN 2	Encodes a a C2H2/C2HC zinc finger transcription factor specifically expressed in the transmitting tract and involved in transmitting tract development and pollen tube growth.	temp-0h	-0.8	2.64724e-18
CUST_1773_PI429951308	reCj14010:MSWR:isotig13865	-	-	3.44e-11	AT4G22720	0	-	-	Actin-like ATPase superfamily protein	precip-24h	-0.33	0.00280241
CUST_1774_PI429951308	reCj14011:MSW-:isotig13866	-	-	2.91e-13	AT4G22720	0	-	-	Actin-like ATPase superfamily protein	temp-0h	-0.81	1.13974e-19
CUST_1775_PI429951308	reCj14012:MSW-:isotig13867	2.96e-26	-	-	AT5G19680	1.6e-144	-	-	Leucine-rich repeat (LRR) family protein	temp-0h	-0.97	3.19952e-51
CUST_1776_PI429951308	reCj14013:MSWR:isotig13868	4.75e-13	-	1.03e-12	AT5G19680	5.1e-145	-	-	Leucine-rich repeat (LRR) family protein	temp-0h	-0.7	5.94952e-13
CUST_1781_PI429951308	reCj14026:-S--:isotig13881	-	4.41e-17	-	AT2G05920	3.4e-150	-	-	Subtilase family protein	temp-0h	0.81	2.08024e-19
CUST_1797_PI429951308	reCj14082:MSWR:isotig13937	-	-	3.73e-19	AT5G13930	0	CHS	CHALCONE SYNTHASE	Encodes chalcone synthase (CHS), a key enzyme involved in the biosynthesis of flavonoids. Required for the accumulation of purple anthocyanins in leaves and stems. Also involved in the regulation of auxin transport and the modulation of root gravitropism.	temp-0h	-0.83	2.66053e-21
CUST_1818_PI429951308	reCj14168:MSWR:isotig14023	7.94e-17	-	3.03e-16	AT5G24400	1e-88	PGL3	6-PHOSPHOGLUCONOLACTONASE 3	Encodes a protein with 6-phosphoglucunolactonase activity that localizes to the chloroplasts and the peroxisome. However, mutant phenotypes observed in pgl3 mutant plants can be complemented with a chloroplast-targeted version of the protein. PGL3 likely functions in the oxidative branch of the pentose phosphate pathway. pgl3 mutant phenotypes suggest that it is important in pathogen defense and …	temp-0h	-0.87	4.53355e-25
CUST_1824_PI429951308	reCj14181:MSWR:isotig14036	4.7e-13	-	-	AT1G07750	3.4e-137	-	-	RmlC-like cupins superfamily protein	temp-30d	-0.84	1.11011e-21
CUST_1840_PI429951308	reCj14221:---R:isotig14076	3.88e-17	-	7.38e-21	AT5G08370	2.5e-138	AGAL2	ALPHA-GALACTOSIDASE 2	alpha-galactosidase 2 (AGAL2)	temp-30d	-0.8	1.32787e-18
CUST_1852_PI429951308	reCj14272:-SWR:isotig14127	4.84e-13	4.32e-18	2.4e-12	AT1G71190	5.7e-107	SAG18	SENESCENCE ASSOCIATED GENE 18	Senescence associated gene (SAG). Expression induced by ozone. Encodes a plant-specific protein of unknown function. Based on a personal communication from David Meinke (08/21/2007), this gene is not allelic to TTN4, even though this has been stated previously in a publication.	temp-0h	-0.79	6.01778e-18
CUST_1854_PI429951308	reCj14276:-S--:isotig14131	3.75e-12	-	-	-	-	-	-	-	temp-90d	0.75	2.96086e-15
CUST_1855_PI429951308	reCj14298:-SWR:isotig14153	7.91e-23	1.51e-23	-	AT4G33360	4.2e-168	FLDH	FARNESOL DEHYDROGENASE	Encodes an NAD+-dependent dehydrogenase that oxidizes farnesol more efficiently than other prenyl alcohol substrates.	temp-0h	-0.95	4.07064e-40
CUST_1859_PI429951308	reCj14305:MS-R:isotig14160	-	-	2.41e-23	AT3G29010	1.1e-89	-	-	Biotin/lipoate A/B protein ligase family	temp-0h	0.93	3.15209e-35
CUST_1878_PI429951308	reCj14358:MSWR:isotig14213	1.13e-19	-	2.32e-17	AT1G18800	3.8e-80	NRP2	NAP1-RELATED PROTEIN 2	Double nrp1-1 nrp2-1 mutants show arrest of cell cycle progression at G2/M and disordered cellular organization occurred in root tips. Localize in the nucleus and can form homomeric and heteromeric protein complexes with NRP1. Bind histones Histone2A and Histone2B and associate with chromatin in vivo.	temp-30d	0.94	4.38241e-38
CUST_1879_PI429951308	reCj14359:--W-:isotig14214	1.29e-16	-	2.9e-13	AT1G18800	9.9e-84	NRP2	NAP1-RELATED PROTEIN 2	Double nrp1-1 nrp2-1 mutants show arrest of cell cycle progression at G2/M and disordered cellular organization occurred in root tips. Localize in the nucleus and can form homomeric and heteromeric protein complexes with NRP1. Bind histones Histone2A and Histone2B and associate with chromatin in vivo.	temp-30d	0.81	1.50144e-19
CUST_1902_PI429951308	reCj14448:MSWR:isotig14303	1.09e-20	-	3.94e-24	AT2G19830	2.9e-83	VPS32	-	SNF7.2	temp-7d	0.85	6.4957e-23
CUST_1909_PI429951308	reCj14462:MSW-:isotig14317	-	-	8.42e-19	AT1G55190	1.1e-41	PRA1.F2	PRENYLATED RAB ACCEPTOR 1.F2	PRA7	temp-0h	-0.94	8.50938e-37
CUST_1933_PI429951308	reCj14518:MSWR:isotig14373	-	-	2.11e-13	AT4G31750	4.9e-160	WIN2	HOPW1-1-INTERACTING 2	Encodes HopW1-1-Interacting protein 2 (WIN2). Interacts with the P. syringae effector HopW1-1. WIN2 has protein phosphatase activity. Modulates plant defenses against bacteria. Three WIN proteins are identified so far (WIN1: AT1G80600	temp-7d	-0.89	6.55543e-28
CUST_1945_PI429951308	reCj14552:-S--:isotig14407	-	-	3.95e-13	AT5G64260	8.7e-64	EXL2	EXORDIUM LIKE 2	EXORDIUM like 2 (EXL2)	temp-90d	-0.44	6.5557e-05
CUST_1947_PI429951308	reCj14557:--W-:isotig14412	8.51e-17	-	2.14e-16	-	-	-	-	-	daylength	-0.81	2.27481e-19
CUST_1948_PI429951308	reCj14558:-S-R:isotig14413	-	2.25e-16	-	AT2G26540	2.1e-88	HEMD	-	Encodes a uroporphyrinogen-III synthase involved in tetrapyrrole biosynthesis. The protein localizes to the chloroplast. Member of the plant-specific DUF724 protein family. Arabidopsis has 10 DUF724 proteins. Loss of function mutant has a WT phenotype	temp-7d	-0.82	2.57446e-20
CUST_1949_PI429951308	reCj14559:---R:isotig14414	7.61e-19	-	9.06e-20	AT2G26540	1.4e-89	HEMD	-	Encodes a uroporphyrinogen-III synthase involved in tetrapyrrole biosynthesis. The protein localizes to the chloroplast. Member of the plant-specific DUF724 protein family. Arabidopsis has 10 DUF724 proteins. Loss of function mutant has a WT phenotype	temp-0h	0.76	6.21215e-16
CUST_1952_PI429951308	reCj14566:MSWR:isotig14421	-	1.41e-16	-	AT1G22160	1.8e-16	-	-	Protein of unknown function (DUF581)	temp-min	-0.82	4.12329e-20
CUST_1965_PI429951308	reCj14608:MSWR:isotig14463	-	-	1.35e-13	AT1G56700	3.1e-89	-	-	Peptidase C15, pyroglutamyl peptidase I-like	daylength	0.64	2.49765e-10
CUST_1983_PI429951308	reCj14657:----:isotig14512	-	3.37e-14	-	AT5G35550	4.4e-49	TT2	TRANSPARENT TESTA 2	TT2 encodes a R2R3 MYB domain putative transcription factor that acts as a key determinant in the proanthocyanidin accumulation of developing seed. It is thought that a ternary complex composed of TT2, TT8 and TTG1 is necessary for correct expression of BAN in seed endothelium.	temp-7d	0.86	1.88775e-23
CUST_1990_PI429951308	reCj14671:--WR:isotig14526	-	1.26e-13	-	-	-	-	-	-	temp-0h	-0.74	1.15078e-14
CUST_1991_PI429951308	reCj14672:MSWR:isotig14527	-	-	8.06e-14	AT5G22950	4.3e-105	VPS24.1	-	VPS24.1	temp-min	0.83	6.51148e-21
CUST_1995_PI429951308	reCj14685:-SWR:isotig14540	8.07e-24	8.83e-19	9.6e-22	AT1G19530	2.4e-07	-	-	unknown protein	temp-max	-0.92	2.97123e-32
CUST_1999_PI429951308	reCj14698:-SW-:isotig14553	2.76e-10	-	1.48e-12	AT5G18100	5.8e-56	CSD3	COPPER/ZINC SUPEROXIDE DISMUTASE 3	A putative peroxisomal CuZnSOD inducible by a high-light pulse.	temp-max	0.4	0.000305853
CUST_2007_PI429951308	reCj14721:MSWR:isotig14576	-	2.14e-14	-	AT3G12180	1.9e-50	-	-	Cornichon family protein	temp-7d	-0.82	1.08288e-19
CUST_2020_PI429951308	reCj14768:-S--:isotig14623	3.78e-14	-	2.43e-15	AT3G02100	6.7e-80	-	-	UDP-Glycosyltransferase superfamily protein	temp-0h	0.84	4.72102e-22
CUST_2024_PI429951308	reCj14774:-S--:isotig14629	3.17e-17	-	-	AT2G26710	3e-106	BAS1	PHYB ACTIVATION TAGGED SUPPRESSOR 1	Encodes a member of the cytochrome p450 family that serves as a control point between multiple photoreceptor systems and brassinosteroid signal transduction. Involved in brassinolide metabolism. Mediates response to a variety of light signals including hypocotyl elongation and cotyledon expansion.	temp-0h	0.87	5.1291e-25
CUST_2029_PI429951308	reCj14787:---R:isotig14642	-	-	2.18e-11	AT3G51450	8.8e-87	-	-	Calcium-dependent phosphotriesterase superfamily protein	temp-90d	0.63	7.43324e-10
CUST_2036_PI429951308	reCj14810:MSWR:isotig14665	-	-	1.3e-19	AT3G58180	1.2e-139	-	-	ARM repeat superfamily protein	temp-7d	-0.96	4.96352e-42
CUST_2038_PI429951308	reCj14819:-SWR:isotig14674	-	-	7.98e-17	AT1G78810	2.3e-11	-	-	unknown protein	temp-0h	-0.83	9.69957e-21
CUST_2039_PI429951308	reCj14832:-SW-:isotig14687	2.02e-20	7.91e-21	-	AT5G58010	1.6e-45	LRL3	LJRHL1-LIKE 3	Encodes a basic helix-loop-helix (bHLH) protein that regulates root hair development. One of the three Arabidopsis homologs of the Lotus japonicus ROOTHAIRLESS1 (LjRHL1) gene: At2g24260 (AtLRL1), At4g30980 (AtLRL2), and At5g58010 (AtLRL3).	temp-7d	-0.94	4.32711e-36
CUST_2045_PI429951308	reCj14854:-SWR:isotig14709	9.56e-13	-	2.21e-13	AT2G38270	2.7e-109	ATGRX2	GLUTAREDOXIN	Encodes protein homologous to CXIP1. CXIP1 is a PICOT domain containing protein interacts with CAX1, a high capacity calcium transporter. However, CXP2 does not interact with CAX1 and only moderately activates another calcium transporter CAX4.	temp-30d	0.77	3.45474e-16
CUST_2066_PI429951308	reCj14906:----:isotig14761	1.68e-20	1.05e-15	6.52e-19	AT2G42850	6.6e-105	CYP718	CYTOCHROME P450, FAMILY 718	member of CYP718	temp-30d	-0.87	5.4445e-25
CUST_2067_PI429951308	reCj14907:---R:isotig14762	2.36e-14	-	-	AT5G36110	8.5e-49	CYP716A1	CYTOCHROME P450, FAMILY 716, SUBFAMILY A, POLYPEPTIDE 1	member of CYP716A	temp-30d	-0.69	2.55252e-12
CUST_2073_PI429951308	reCj14936:MSWR:isotig14791	4.43e-26	6.02e-23	-	AT4G25170	1.6e-18	-	-	Uncharacterised conserved protein (UCP012943)	temp-7d	-0.92	5.40841e-32
CUST_2076_PI429951308	reCj14941:--WR:isotig14796	1.03e-13	-	2e-17	AT5G23590	5.2e-61	-	-	DNAJ heat shock N-terminal domain-containing protein	temp-7d	0.31	0.00563303
CUST_2085_PI429951308	reCj14962:-S--:isotig14817	-	-	1.36e-22	AT5G62720	6e-52	-	-	Integral membrane HPP family protein	temp-0h	0.88	6.97703e-27
CUST_2086_PI429951308	reCj14972:--W-:isotig14827	1.29e-12	-	-	AT1G47980	6.4e-108	-	-	unknown protein	temp-30d	-0.81	1.49509e-19
CUST_2105_PI429951308	reCj15008:MSWR:isotig14863	-	1.4e-13	-	AT1G09850	1.5e-108	XBCP3	XYLEM BARK CYSTEINE PEPTIDASE 3	Arabidopsis thaliana papain-like cysteine peptidase	temp-0h	0.77	2.68081e-16
CUST_2114_PI429951308	reCj15023:M-WR:isotig14878	1.01e-15	-	-	AT4G20280	3.1e-43	TAF11	TBP-ASSOCIATED FACTOR 11	Encodes TAF11, a putative TBP-associated factor (TBP: TATA binding protein).	temp-0h	-0.82	6.89936e-20
CUST_2126_PI429951308	reCj15054:MSWR:isotig14909	-	-	3.48e-11	AT3G29250	3.6e-72	ATSDR4	-	NAD(P)-binding Rossmann-fold superfamily protein	temp-30d	-0.69	2.02535e-12
CUST_2129_PI429951308	reCj15058:MS--:isotig14913	6.3e-16	-	3.16e-16	AT5G08640	8e-117	ATFLS1	-	Encodes a flavonol synthase that catalyzes formation of flavonols from dihydroflavonols. Co-expressed with CHI and CHS (qRT-PCR).	sunlight-1h	-0.29	0.00920128
CUST_2159_PI429951308	reCj15150:MS--:isotig15005	1.12e-13	-	-	AT3G16330	2.7e-07	-	-	unknown protein	temp-60d	0.8	3.46577e-18
CUST_2162_PI429951308	reCj15162:-SW-:isotig15017	1.52e-17	4.46e-23	6.96e-16	AT2G03430	3.8e-102	-	-	Ankyrin repeat family protein	temp-0h	-0.88	2.92164e-26
CUST_2163_PI429951308	reCj15168:MSW-:isotig15023	5.19e-18	-	-	-	-	-	-	-	temp-60d	0.85	4.90248e-23
CUST_2195_PI429951308	reCj15298:MSWR:isotig15153	4.29e-18	-	-	AT3G17670	2.4e-35	-	-	tetratricopeptide repeat (TPR)-containing protein	daylength	-0.87	1.71045e-25
CUST_2196_PI429951308	reCj15299:MSWR:isotig15154	5.74e-20	-	4.88e-18	AT3G17670	1.5e-35	-	-	tetratricopeptide repeat (TPR)-containing protein	temp-0h	-0.83	3.70857e-21
CUST_2204_PI429951308	reCj15321:--W-:isotig15176	3.37e-16	1.15e-12	-	-	-	-	-	-	temp-60d	-0.8	2.95922e-18
CUST_2207_PI429951308	reCj15325:--W-:isotig15180	1.68e-14	-	-	AT3G61620	5e-129	RRP41	-	exonuclease RRP41 (RRP41)	temp-0h	0.84	8.1949e-22
CUST_2218_PI429951308	reCj15377:M---:isotig15232	4.11e-18	-	-	AT4G33300	4.7e-57	ADR1-L1	ADR1-LIKE 1	Encodes a member of the ADR1 family nucleotide-binding leucine-rich repeat (NB-LRR) immune receptors.	temp-7d	0.89	3.41161e-27
CUST_2235_PI429951308	reCj15416:MSWR:isotig15271	-	4.47e-13	-	AT1G26160	4e-93	-	-	Metal-dependent phosphohydrolase	temp-30d	-0.7	6.64049e-13
CUST_2257_PI429951308	reCj15514:-SWR:isotig15369	1.99e-11	-	8.35e-12	AT1G32550	9.1e-74	FdC2	FERREDOXIN C 2	Encodes FdC2, a ferredoxin protein capable of alternative electron partitioning. FdC1 level increases in conditions of acceptor limitation at PSI.	temp-90d	0.25	0.0247283
CUST_2269_PI429951308	reCj15551:--WR:isotig15406	4.85e-18	-	-	AT1G16210	1.3e-66	-	-	unknown protein	temp-0h	0.91	4.16671e-30
CUST_2279_PI429951308	reCj15571:-SWR:isotig15426	3.57e-13	2.21e-19	-	AT4G34412	1.2e-71	-	-	CONTAINS InterPro DOMAIN/s: Kinase binding protein CGI-121 (InterPro:IPR013926)	temp-min	-0.8	1.38173e-18
CUST_2283_PI429951308	reCj15576:-S--:isotig15431	6.38e-14	-	-	AT4G10500	2.4e-117	-	-	2-oxoglutarate (2OG) and Fe(II)-dependent oxygenase superfamily protein	temp-7d	0.9	1.10867e-28
CUST_2285_PI429951308	reCj15583:-S-R:isotig15438	8.99e-14	-	1.67e-15	AT3G51680	9.7e-68	ATSDR2	-	NAD(P)-binding Rossmann-fold superfamily protein	temp-60d	0.65	9.23652e-11
CUST_2300_PI429951308	reCj15634:-SWR:isotig15489	7.82e-15	-	9.07e-14	AT4G27250	1.7e-99	-	-	NAD(P)-binding Rossmann-fold superfamily protein	temp-7d	0.85	2.76465e-23
CUST_2323_PI429951308	reCj15706:---R:isotig15561	5.18e-17	-	1.09e-18	-	-	-	-	-	temp-7d	-0.93	7.13315e-36
CUST_2331_PI429951308	reCj15723:---R:isotig15578	4.14e-15	-	-	AT3G62060	6e-12	-	-	Pectinacetylesterase family protein	temp-0h	-0.86	7.52897e-24
CUST_2334_PI429951308	reCj15733:----:isotig15588	5.55e-16	1.03e-14	-	AT4G35785	6.9e-36	-	-	RNA-binding (RRM/RBD/RNP motifs) family protein	temp-0h	-0.8	1.06013e-18
CUST_2338_PI429951308	reCj15754:-SW-:isotig15609	-	-	1.06e-12	AT3G05675	4.1e-09	-	-	BTB/POZ domain-containing protein	daylength	0.81	2.60065e-19
CUST_2339_PI429951308	reCj15755:--WR:isotig15610	-	-	6.41e-12	AT3G05675	1.3e-09	-	-	BTB/POZ domain-containing protein	daylength	0.82	3.54134e-20
CUST_2340_PI429951308	reCj15762:MSWR:isotig15617	-	2.99e-18	-	AT3G43520	4.2e-35	-	-	Transmembrane proteins 14C	temp-7d	-0.86	2.289e-24
CUST_2342_PI429951308	reCj15764:-SW-:isotig15619	1.34e-12	-	8.48e-13	AT2G39960	1.6e-76	-	-	Microsomal signal peptidase 25 kDa subunit (SPC25)	temp-7d	0.71	2.96046e-13
CUST_2344_PI429951308	reCj15770:-SW-:isotig15625	6.9e-12	-	-	AT4G10920	2.3e-28	KELP	-	Transcriptional co-activator. Forms homodimers or heterodimers with the kiwi protein. Both proteins are involved in gene activation during pathogen defense and plant development.	temp-0h	-0.78	4.95952e-17
CUST_2352_PI429951308	reCj15806:MSWR:isotig15661	4.66e-13	-	-	AT1G17080	7.9e-08	-	-	Ribosomal protein L18ae family	temp-7d	-0.89	2.31966e-28
CUST_2353_PI429951308	reCj15808:----:isotig15663	-	2.69e-13	-	AT4G30700	3.9e-30	MEF29	MITOCHONDRIAL EDITING FACTOR29	Encodes a pentatricopeptide repeat protein involved in mitochondrial RNA editing.	temp-30d	0.81	2.83195e-19
CUST_2355_PI429951308	reCj15810:--W-:isotig15665	1.62e-19	-	3.04e-14	AT4G03140	2.2e-63	-	-	NAD(P)-binding Rossmann-fold superfamily protein	temp-90d	-0.66	5.87768e-11
CUST_2356_PI429951308	reCj15811:--WR:isotig15666	2.68e-13	-	5.33e-12	AT4G03140	9.4e-60	-	-	NAD(P)-binding Rossmann-fold superfamily protein	temp-90d	-0.35	0.00190057
CUST_2365_PI429951308	reCj15827:--W-:isotig15682	1.67e-13	-	-	AT3G12930	4.1e-40	-	-	Lojap-related protein	temp-7d	-0.89	2.11972e-27
CUST_2395_PI429951308	reCj15941:---R:isotig15796	-	4.69e-18	-	AT2G23620	4.1e-56	MES1	METHYL ESTERASE 1	Encodes a protein shown to have carboxylesterase activity, methyl salicylate esterase activity, methyl jasmonate esterase activity, and methyl IAA esterase activity in vitro. MES1 appears to be involved in MeSA hydrolysis in planta. Expression of MES1 can restore systemic acquired resistance in SAR-deficient tobacco plants. This protein does not act on MeGA4, or MEGA9 in vitro.	temp-max	-0.91	2.36809e-30
CUST_2396_PI429951308	reCj15942:---R:isotig15797	1.31e-15	-	3.13e-17	AT2G39000	2.9e-57	-	-	Acyl-CoA N-acyltransferases (NAT) superfamily protein	temp-0h	0.89	3.92702e-27
CUST_2412_PI429951308	reCj15997:-S-R:isotig15852	-	1.54e-13	-	-	-	-	-	-	temp-30d	-0.65	1.32483e-10
CUST_2413_PI429951308	reCj16002:-S--:isotig15857	1.54e-15	-	-	AT1G27170	1.9e-46	-	-	transmembrane receptors	temp-max	0.83	8.78708e-21
CUST_2414_PI429951308	reCj16008:MS--:isotig15863	3.25e-14	-	-	AT2G48130	2.7e-20	-	-	Bifunctional inhibitor/lipid-transfer protein/seed storage 2S albumin superfamily protein	temp-60d	0.73	3.55356e-14
CUST_2415_PI429951308	reCj16009:M---:isotig15864	3.72e-12	3.36e-14	-	AT2G48130	2.5e-20	-	-	Bifunctional inhibitor/lipid-transfer protein/seed storage 2S albumin superfamily protein	temp-90d	0.7	1.66694e-12
CUST_2418_PI429951308	reCj16012:-SWR:isotig15867	7.28e-16	-	-	AT4G14440	1.6e-39	3	DELTA	encodes a cytosolic delta3, delta2-enoyl CoA isomerase, involved in unsaturated fatty acid degradation	temp-60d	-0.67	2.45305e-11
CUST_2419_PI429951308	reCj16013:-S-R:isotig15868	2.4e-21	-	5.45e-14	AT4G14440	6.5e-47	3	DELTA	encodes a cytosolic delta3, delta2-enoyl CoA isomerase, involved in unsaturated fatty acid degradation	temp-30d	-0.76	4.35716e-16
CUST_2420_PI429951308	reCj16014:---R:isotig15869	1.17e-19	-	1.06e-15	AT4G29910	1.5e-104	ATORC5	-	Origin Recognition Complex subunit 5. Involved in the initiation of DNA replication. Interacts strongly with all ORC subunits.	temp-0h	0.78	2.65723e-17
CUST_2445_PI429951308	reCj16102:--W-:isotig15957	-	3.56e-13	-	AT5G22870	4.6e-25	-	-	Late embryogenesis abundant (LEA) hydroxyproline-rich glycoprotein family	daylength	0.71	3.27548e-13
CUST_2465_PI429951308	reCj16155:--W-:isotig16010	-	-	8.51e-12	AT3G13540	3.9e-61	ATMYB5	MYB DOMAIN PROTEIN 5	Encodes a member of the MYB family of transcriptional regulators. MYB5 act as a negative regulator of trichome branching and play a role in the correct formation of the seed coat and possibly the formation the underlying endosperm layers. Loss of function mutations have defects in seed coat mucilage and columella cells as well as trichome defects (smaller and reduced number of branches).	temp-min	-0.64	2.24425e-10
CUST_2471_PI429951308	reCj16166:-SWR:isotig16021	-	2.82e-15	-	AT1G08080	1.6e-51	ACA7	ALPHA CARBONIC ANHYDRASE 7	alpha carbonic anhydrase 7 (ACA7)	temp-90d	-0.82	3.10759e-20
CUST_2481_PI429951308	reCj16181:---R:isotig16036	1.76e-12	-	1.11e-12	AT3G62020	9.3e-68	GLP10	GERMIN-LIKE PROTEIN 10	germin-like protein (GLP10)	temp-90d	-0.52	1.33628e-06
CUST_2489_PI429951308	reCj16211:----:isotig16066	9.03e-23	1.35e-25	-	AT1G76560	3e-20	CP12-3	CP12 DOMAIN-CONTAINING PROTEIN 3	CP12 domain-containing protein 3 (CP12-3)	temp-30d	-0.92	2.91996e-33
CUST_2518_PI429951308	reCj16293:-S-R:isotig16148	1.52e-12	-	-	AT1G74880	1.1e-51	NdhO	NADH DEHYDROGENASE-LIKE COMPLEX )	Encodes subunit NDH-O of NAD(P)H:plastoquinone dehydrogenase complex (Ndh complex) present in the thylakoid membrane of chloroplasts. This subunit is thought to be required for Ndh complex assembly.	temp-0h	0.8	8.84317e-19
CUST_2523_PI429951308	reCj16303:--WR:isotig16158	3.55e-14	-	2e-14	-	-	-	-	-	temp-0h	0.89	3.8745e-27
CUST_2526_PI429951308	reCj16308:-S-R:isotig16163	1.23e-17	-	1.69e-17	AT4G11650	5.6e-90	OSM34	OSMOTIN 34	osmotin-like protein	temp-60d	-0.89	5.8177e-28
CUST_2527_PI429951308	reCj16309:-S-R:isotig16164	1.62e-18	-	1.7e-17	AT4G11650	4.8e-90	OSM34	OSMOTIN 34	osmotin-like protein	temp-60d	-0.91	2.14485e-31
CUST_2533_PI429951308	reCj16328:-SWR:isotig16183	1.13e-15	-	-	-	-	-	-	-	temp-7d	-0.94	1.19722e-36
CUST_2539_PI429951308	reCj16338:-S--:isotig16193	1.22e-14	-	4.85e-16	-	-	-	-	-	temp-7d	0.82	9.68259e-20
CUST_2553_PI429951308	reCj16382:----:isotig16237	1.02e-09	-	-	AT1G56130	3.8e-143	-	-	Leucine-rich repeat transmembrane protein kinase	temp-0h	-0.49	5.51278e-06
CUST_2567_PI429951308	reCj16430:--W-:isotig16285	3.77e-16	-	2.15e-16	AT3G23250	4.9e-52	MYB15	MYB DOMAIN PROTEIN 15	Member of the R2R3 factor gene family.	temp-0h	-0.88	4.33944e-26
CUST_2571_PI429951308	reCj16442:---R:isotig16297	-	2.22e-14	-	-	-	-	-	-	temp-0h	0.86	1.01466e-23
CUST_2573_PI429951308	reCj16452:--W-:isotig16307	6.01e-13	1.17e-14	-	-	-	-	-	-	temp-30d	-0.82	4.59262e-20
CUST_2595_PI429951308	reCj16511:--W-:isotig16366	4.67e-12	-	-	AT1G78560	1.9e-25	-	-	Sodium Bile acid symporter family	temp-7d	-0.8	2.50934e-18
CUST_2598_PI429951308	reCj16520:--WR:isotig16375	1.48e-17	-	2.58e-19	AT1G19530	1.4e-07	-	-	unknown protein	temp-30d	-0.78	4.97588e-17
CUST_2618_PI429951308	reCj16572:--W-:isotig16427	7.98e-15	1.32e-15	-	AT1G10865	7.6e-26	-	-	FUNCTIONS IN: molecular_function unknown	temp-30d	-0.83	5.26687e-21
CUST_2639_PI429951308	reCj16621:----:isotig16476	1.51e-22	-	-	AT5G60370	1e-42	-	-	FUNCTIONS IN: molecular_function unknown	temp-0h	0.96	1.18254e-44
CUST_2649_PI429951308	reCj16638:MSWR:isotig16493	-	1.88e-13	-	AT5G06480	2e-27	-	-	Immunoglobulin E-set superfamily protein	temp-7d	-0.84	1.46078e-21
CUST_2656_PI429951308	reCj16662:-S--:isotig16517	-	-	4.54e-17	AT1G17750	2.5e-68	PEPR2	PEP1 RECEPTOR 2	Encodes PEPR2, a plasma membrane leucine-rich repeat receptor kinase functioning as a receptor for the Pep1 and Pep2 peptides. Pep1 and Pep2 are amino acids that induce the transcription of defense-related genes.	temp-0h	0.9	9.42608e-29
CUST_2675_PI429951308	reCj16710:MSW-:isotig16565	-	9.83e-15	-	-	-	-	-	-	temp-7d	-0.82	2.51921e-20
CUST_2681_PI429951308	reCj16720:MS-R:isotig16575	1.33e-13	-	1.57e-11	-	-	-	-	-	temp-60d	-0.55	1.49964e-07
CUST_2706_PI429951308	reCj16777:----:isotig16632	-	-	2.59e-13	AT3G56370	1.7e-07	-	-	Leucine-rich repeat protein kinase family protein	temp-30d	0.83	7.05686e-21
CUST_2712_PI429951308	reCj16786:-SWR:isotig16641	4.02e-17	-	8.07e-19	AT2G37600	6.5e-44	-	-	Ribosomal protein L36e family protein	temp-0h	0.91	1.20788e-30
CUST_2722_PI429951308	reCj16804:---R:isotig16659	4.42e-12	-	8.24e-12	AT3G54420	4.3e-91	ATEP3	HOMOLOG OF CARROT EP3-3 CHITINASE	encodes an EP3 chitinase that is expressed during somatic embryogenesis in 'nursing' cells surrounding the embryos but not in embryos themselves. The gene is also expressed in mature pollen and growing pollen tubes until they enter the receptive synergid, but not in endosperm and integuments as in carrot. Post-embryonically, expression is found in hydathodes, stipules, root epidermis and emerging…	temp-90d	-0.63	5.82507e-10
CUST_2724_PI429951308	reCj16809:---R:isotig16664	1.19e-13	-	4.14e-12	AT3G28450	2.5e-64	-	-	Leucine-rich repeat protein kinase family protein	temp-30d	-0.56	8.66426e-08
CUST_2737_PI429951308	reCj16838:----:isotig16693	7.7e-16	-	1.8e-14	AT1G32070	5e-10	NSI	NUCLEAR SHUTTLE INTERACTING	Encodes a nuclear acetyltransferase (NSI)that interacts with the geminivirus movement protein NSP. This interaction is required for viral infection and systemic spread. Acetylates the viral coat protein (CP) in vitro, but not NSP. NSP inhibits NSI activity in vitro. NSI is highly transcribed in phloem and in xylem parenchyma cells, and in the apical meristem and guard cells, within young tissues …	temp-min	0.87	1.72669e-24
CUST_2738_PI429951308	reCj16843:--W-:isotig16698	4.31e-13	-	6.05e-15	AT4G03600	2.9e-28	-	-	unknown protein	temp-7d	-0.89	9.85382e-28
CUST_2743_PI429951308	reCj16856:-S--:isotig16711	6e-16	4.52e-17	2.52e-16	AT1G52800	3.5e-39	-	-	2-oxoglutarate (2OG) and Fe(II)-dependent oxygenase superfamily protein	temp-7d	-0.9	9.39162e-30
CUST_2746_PI429951308	reCj16863:-S--:isotig16718	1.29e-16	-	2.76e-18	AT3G52090	1.1e-59	NRPB11	-	Non-catalytic subunit common to nuclear DNA-dependent RNA polymerases II, IV and V	temp-7d	-0.96	7.75161e-44
CUST_2804_PI429951308	reCj17004:-S--:isotig16859	-	1.4e-16	-	AT4G30380	2.7e-14	EXLB2	EXPANSIN-LIKE B2 PRECURSOR	Encodes a Plant Natriuretic Peptide (PNP). PNPs are a class of systemically mobile molecules distantly related to expansins	temp-60d	0.83	1.03791e-20
CUST_2805_PI429951308	reCj17005:----:isotig16860	4.95e-17	6.41e-13	9.59e-20	AT4G30380	1.4e-18	EXLB2	EXPANSIN-LIKE B2 PRECURSOR	Encodes a Plant Natriuretic Peptide (PNP). PNPs are a class of systemically mobile molecules distantly related to expansins	temp-60d	0.73	2.71616e-14
CUST_2822_PI429951308	reCj17048:MS-R:isotig16903	2.43e-18	-	8.88e-17	AT3G04720	5.6e-57	PR4	PATHOGENESIS-RELATED 4	Encodes a protein similar to the antifungal chitin-binding protein hevein from rubber tree latex. mRNA levels increase in response to ethylene and turnip crinkle virus infection.	temp-60d	-0.9	2.3229e-29
CUST_2823_PI429951308	reCj17049:MS-R:isotig16904	6.22e-20	-	2.41e-17	AT3G04720	3.9e-54	PR4	PATHOGENESIS-RELATED 4	Encodes a protein similar to the antifungal chitin-binding protein hevein from rubber tree latex. mRNA levels increase in response to ethylene and turnip crinkle virus infection.	temp-30d	-0.91	1.22954e-30
CUST_2841_PI429951308	reCj17103:-SWR:isotig16958	1.4e-13	-	1.1e-11	-	-	-	-	-	temp-90d	-0.59	1.8185e-08
CUST_2913_PI429951308	reCj17269:----:isotig17124	-	-	1.52e-14	AT3G58780	8.6e-19	SHP1	SHATTERPROOF 1	One of two genes (SHP1 and SHP2) that are required for fruit dehiscence. The two genes control dehiscence zone differentiation and promote the lignification of adjacent cells.	temp-60d	0.79	4.02787e-18
CUST_2937_PI429951308	reCj17316:----:isotig17171	4.19e-14	-	-	-	-	-	-	-	temp-90d	0.57	5.29913e-08
CUST_2938_PI429951308	reCj17317:----:isotig17172	-	9.03e-16	-	-	-	-	-	-	daylength	-0.78	3.89123e-17
CUST_2990_PI429951308	reCj17441:---R:isotig17296	6.71e-16	-	-	AT1G64160	9.9e-33	ATDIR5	-	Disease resistance-responsive (dirigent-like protein) family protein	temp-7d	-0.86	3.40332e-24
CUST_3003_PI429951308	reCj17470:----:isotig17325	-	-	2.2e-11	AT2G44850	2.1e-32	-	-	unknown protein	daylength	0.65	1.46329e-10
CUST_3004_PI429951308	reCj17471:----:isotig17326	4.3e-17	-	-	AT2G44850	2.4e-32	-	-	unknown protein	temp-0h	-0.85	6.84932e-23
CUST_3048_PI429951308	reCj17576:----:isotig17431	-	-	1.25e-11	AT2G01300	1.1e-19	-	-	unknown protein	temp-0h	0.63	9.40468e-10
CUST_3101_PI429951308	reCj17683:MSW-:isotig17538	6.55e-15	-	-	AT5G22090	5.9e-11	-	-	Protein of unknown function (DUF3049)	daylength	0.82	1.81431e-20
CUST_3102_PI429951308	reCj17684:MSWR:isotig17539	-	-	3.49e-14	AT3G12120	0	FAD2	FATTY ACID DESATURASE 2	Major enzyme responsible for the synthesis of 18:2 fatty acids in the endoplasmic reticulum. Contains His-rich motifs, which contribute to the interaction with the electron donor cytochrome b5. Mutations in this gene suppress the low temperature-induced phenotype of Arabidopsis tocopherol-deficient mutant vte2.	temp-0h	-0.92	1.42289e-33
CUST_3110_PI429951308	reCj17694:-SW-:isotig17546	-	-	1.67e-17	AT5G14420	1.8e-135	RGLG2	RING DOMAIN LIGASE2	Encodes RGLG2 (RING domain ligase 2), a RING domain ubiquitin E3 ligase that negatively regulates the drought stress response by mediating ERF53 transcriptional activity.	temp-0h	-0.87	1.79311e-25
CUST_3114_PI429951308	reCj17699:-S--:isotig17551	3.08e-14	-	-	-	-	-	-	-	temp-7d	0.88	7.23427e-26
CUST_3131_PI429951308	reCj17716:MSWR:isotig17568	-	-	2.22e-21	AT1G80070	0	SUS2	ABNORMAL SUSPENSOR 2	a genetic locus involved in embryogenesis. Mutations in this locus result in an abnormal suspensor and embryo lethality.	temp-0h	-0.91	6.53175e-31
CUST_3137_PI429951308	reCj17722:MSWR:isotig17574	2.51e-14	2.79e-18	-	AT2G22125	0	CSI1	CELLULOSE SYNTHASE-INTERACTIVE PROTEIN 1	Encodes a protein involved in cell elongation in root and anther filaments. Mutants have greater cell volumes in root tissues and have additive phenotypes with other cell expansion mutants such as those carrying mutations in COB, QUI and POM1 loci. POM2/CSI1 promotes Cellulose Synthase and microtubule co-alignment.	temp-60d	0.77	2.03378e-16
CUST_3148_PI429951308	reCj17733:M--R:isotig17585	-	1.47e-14	-	AT3G15120	0	-	-	P-loop containing nucleoside triphosphate hydrolases superfamily protein	temp-0h	-0.8	3.52056e-18
CUST_3150_PI429951308	reCj17735:MSW-:isotig17587	4.95e-17	1.39e-22	-	AT1G77460	0	-	-	Armadillo/beta-catenin-like repeat	temp-0h	0.91	3.39515e-30
CUST_3155_PI429951308	reCj17740:MSWR:isotig17592	-	8.99e-16	-	AT5G13000	0	ATGSL12	GLUCAN SYNTHASE-LIKE 12	encodes a gene similar to callose synthase	daylength	-0.69	2.00928e-12
CUST_3157_PI429951308	reCj17742:-SWR:isotig17594	-	3.79e-16	-	AT1G20960	0	emb1507	EMBRYO DEFECTIVE 1507	embryo defective 1507 (emb1507)	temp-0h	-0.77	9.63741e-17
CUST_3158_PI429951308	reCj17743:MSWR:isotig17595	-	9.29e-13	-	AT3G14270	0	FAB1B	FORMS APLOID AND BINUCLEATE CELLS 1B	Encodes a protein that is predicted to act as a 1-phosphatidylinositol-3-phosphate (PtdIns3P) 5-kinase based on its homology to Fab1 from yeast. It contains an FYVE domain required for binding to PtdIns3P-containing membranes in yeast, as well as a Cpn60_TCP1 homology domain plus a kinase domain. fab1a/fab1b pollen grains not viable and have defective vacuolar organization. FAB1A and FAB1B comple…	daylength	-0.76	7.81705e-16
CUST_3162_PI429951308	reCj17747:MSWR:isotig17599	3.98e-16	5.67e-21	-	AT2G34680	0	AIR9	AUXIN-INDUCED IN ROOT CULTURES 9	isolated from differential screening of a cDNA library from auxin-treated root culture. sequence does not show homology to any known proteins and is predicted to be extracellular.	temp-0h	0.85	1.23045e-22
CUST_3170_PI429951308	reCj17755:MSWR:isotig17607	-	6.58e-17	-	AT5G61140	0	-	-	Encodes a predicted protein with 30% identity with MER3/RCK.	daylength	-0.76	1.04704e-15
CUST_3181_PI429951308	reCj17766:-SWR:isotig17618	-	8.02e-15	-	AT1G63490	0	-	-	transcription factor jumonji (jmjC) domain-containing protein	daylength	-0.78	4.65087e-17
CUST_3195_PI429951308	reCj17780:-SWR:isotig17632	-	1.17e-18	-	AT2G26780	0	-	-	ARM repeat superfamily protein	temp-0h	-0.83	2.88277e-21
CUST_3196_PI429951308	reCj17781:MSWR:isotig17633	-	1.97e-14	-	AT4G38600	0	UPL3	UBIQUITIN-PROTEIN LIGASE 3	encodes a member of HECT ubiquitin protein ligase family that is involved in trichome cell morphogenesis. Mutants in this gene exhibit supernumerary trichome branches and increased DNA content.	daylength	-0.77	8.36817e-17
CUST_3199_PI429951308	reCj17784:MSWR:isotig17636	-	8.48e-12	-	AT3G60860	0	-	-	SEC7-like guanine nucleotide exchange family protein	daylength	-0.47	1.2291e-05
CUST_3201_PI429951308	reCj17786:-SWR:isotig17638	5.59e-11	3.33e-13	3.02e-16	AT1G04700	4.3e-152	-	-	PB1 domain-containing protein tyrosine kinase	temp-0h	-0.71	1.98828e-13
CUST_3202_PI429951308	reCj17787:-SWR:isotig17639	-	1.5e-12	-	AT2G47410	0	-	-	WD40/YVTN repeat-like-containing domain	daylength	-0.66	5.60884e-11
CUST_3204_PI429951308	reCj17789:-SWR:isotig17641	-	2.77e-18	-	AT3G22380	2.2e-11	TIC	TIME FOR COFFEE	Encodes a nucleus-acting plant-specific clock regulator working close to the central oscillator and affecting the circadian gating of light responses. Circadian gating is the alteration of circadian phase according to the photoperiod of the entraining day/light cycle and the rhythmic antagonism of light responses in the early subjective night. TIC differentially regulates CCA1 and PRR9 from LHY, …	daylength	-0.84	4.56135e-22
CUST_3205_PI429951308	reCj17790:MSWR:isotig17642	8.29e-18	6.53e-20	-	AT4G14200	1.9e-09	-	-	Pentatricopeptide repeat (PPR) superfamily protein	temp-0h	0.94	8.3286e-37
CUST_3207_PI429951308	reCj17792:--W-:isotig17644	-	2.49e-19	-	AT2G25730	0	-	-	unknown protein	daylength	-0.88	4.2307e-26
CUST_3210_PI429951308	reCj17795:MSWR:isotig17647	-	3e-14	-	AT5G11700	0	-	-	BEST Arabidopsis thaliana protein match is: glycine-rich protein (TAIR:AT4G32920.3)	daylength	-0.78	4.80826e-17
CUST_3212_PI429951308	reCj17797:-SWR:isotig17649	-	7.04e-18	-	AT4G38440	0	IYO	MINIYO	Encodes MINIYO (IYO), a positive regulator of transcriptional elongation that is essential for cells to initiate differentiation.	daylength	-0.8	1.38839e-18
CUST_3213_PI429951308	reCj17798:-SWR:isotig17650	-	7.05e-13	-	AT3G14172	9.3e-63	-	-	FUNCTIONS IN: molecular_function unknown	temp-7d	0.81	2.49142e-19
CUST_3215_PI429951308	reCj17800:-SW-:isotig17652	-	5.59e-15	-	AT4G03550	0	GSL05	GLUCAN SYNTHASE-LIKE 5	Encodes a callose synthase that is required for wound and papillary callose formation in response to fungal pathogens Erysiphe and Blumeria. Mutants are resistant to P. parasitica and exhibit an exaggerated PR1 response.Contributes to PAMP-induced basal defense.	temp-90d	0.64	2.43747e-10
CUST_3216_PI429951308	reCj17801:MSWR:isotig17653	9.27e-16	1.44e-22	-	AT3G14172	5.6e-42	-	-	FUNCTIONS IN: molecular_function unknown	temp-0h	0.87	3.63991e-25
CUST_3222_PI429951308	reCj17807:MSWR:isotig17659	-	6.36e-15	-	AT3G62010	0	-	-	unknown protein	temp-0h	-0.79	8.1465e-18
CUST_3224_PI429951308	reCj17809:-SWR:isotig17661	8.37e-15	3.65e-13	-	AT5G03280	2.9e-107	EIN2	ETHYLENE INSENSITIVE 2	Involved in ethylene signal transduction. Acts downstream of CTR1. Positively regulates ORE1 and negatively regulates mir164A,B,C to regulate leaf senescence. A maternally expressed imprinted gene. Mutations in ein2 block ethylene stimulation of flavonol synthesis.	temp-0h	-0.81	2.79649e-19
CUST_3227_PI429951308	reCj17812:-SWR:isotig17664	-	2.55e-12	-	AT1G21580	5.8e-116	-	-	Zinc finger C-x8-C-x5-C-x3-H type family protein	daylength	-0.59	1.84324e-08
CUST_3228_PI429951308	reCj17813:-SWR:isotig17665	6.75e-12	9.38e-17	-	AT4G30100	0	-	-	P-loop containing nucleoside triphosphate hydrolases superfamily protein	daylength	-0.7	7.72323e-13
CUST_3244_PI429951308	reCj17829:-SWR:isotig17681	-	-	9.84e-18	AT3G50590	0	-	-	Transducin/WD40 repeat-like superfamily protein	temp-0h	-0.84	3.10443e-22
CUST_3247_PI429951308	reCj17832:--W-:isotig17684	-	4.3e-12	-	AT5G18525	0	-	-	protein serine/threonine kinases	daylength	-0.68	5.70372e-12
CUST_3250_PI429951308	reCj17835:-SWR:isotig17687	5.81e-14	6.04e-15	-	AT2G20300	0	ALE2	ABNORMAL LEAF SHAPE 2	Encodes ABNORMAL LEAF SHAPE 2 (ALE2), a receptor-like protein kinase (RLK) with a cluster of basic amino acid residues followed by a cysteine-containing sequence in the putative extracellular domain. Function together with ACR4 (Arabidopsis homolog of the Crinkly4) and ALE1 in positively regulating protoderm-specific gene expression and for the formation of leafy organs. ale2 mutants have various…	temp-7d	0.82	2.04031e-20
CUST_3255_PI429951308	reCj17840:-S--:isotig17692	1.75e-13	1.28e-15	-	AT3G48430	4.2e-135	REF6	RELATIVE OF EARLY FLOWERING 6	Relative of Early Flowering 6 (REF6) encodes a Jumonji N/C and zinc finger domain-containing protein that acts as a positive regulator of flowering in an FLC-dependent pathway. REF6 mutants have hyperacetylation of histone H4 at the FLC locus. REF6 interacts with BES1 in a Y2H assay and in vitro. REF6 may play a role in brassinoteroid signaling by affecting histone methylation in the promoters of…	temp-0h	0.8	2.51377e-18
CUST_3264_PI429951308	reCj17849:-SWR:isotig17701	2.19e-11	-	-	AT1G04120	0	ATMRP5	MULTIDRUG RESISTANCE-ASSOCIATED PROTEIN 5	encodes a high-affinity inositol hexakisphosphate transporter that plays a role in guard cell signaling and phytate storage. It is a member of MRP subfamily / ABC transporter subfamily C.	temp-0h	-0.84	4.75715e-22
CUST_3268_PI429951308	reCj17853:-SWR:isotig17705	9.85e-17	1.38e-15	-	AT1G14850	0	NUP155	NUCLEOPORIN 155	Encodes a protein similar to nucleoporin, a a major component of the nuclear pore complex (NPC) involved in cellular nucleo-cytoplasmic transport	temp-0h	-0.78	4.68466e-17
CUST_3272_PI429951308	reCj17857:-SWR:isotig17709	-	2.44e-12	-	AT3G05430	4e-49	-	-	Tudor/PWWP/MBT superfamily protein	daylength	-0.66	3.89623e-11
CUST_3276_PI429951308	reCj17861:-SWR:isotig17713	-	1.17e-12	-	AT2G32910	4.9e-31	-	-	DCD (Development and Cell Death) domain protein	daylength	-0.72	6.7297e-14
CUST_3280_PI429951308	reCj17865:MSWR:isotig17717	5.46e-12	1.49e-13	-	AT1G27750	3.1e-47	-	-	nucleic acid binding	temp-0h	-0.76	3.97804e-16
CUST_3284_PI429951308	reCj17869:MSWR:isotig17721	1.32e-12	1.84e-16	-	AT5G43310	3.7e-64	-	-	COP1-interacting protein-related	temp-0h	0.8	9.9252e-19
CUST_3285_PI429951308	reCj17870:MSWR:isotig17722	-	1.05e-14	-	AT1G15520	0	PDR12	PLEIOTROPIC DRUG RESISTANCE 12	ABC transporter family involved in ABA transport and resistance to lead. Localizes to plasma membrane. Upregulated by lead. Expressed in leaves, flowers, stomata and roots.	daylength	-0.63	7.99379e-10
CUST_3286_PI429951308	reCj17871:-SWR:isotig17723	-	6.1e-16	-	AT1G21730	0	-	-	P-loop containing nucleoside triphosphate hydrolases superfamily protein	temp-30d	0.72	1.48662e-13
CUST_3289_PI429951308	reCj17874:MSWR:isotig17726	-	3.28e-17	-	AT1G50410	0	-	-	SNF2 domain-containing protein / helicase domain-containing protein / zinc finger protein-related	daylength	-0.8	1.36957e-18
CUST_3295_PI429951308	reCj17880:-SWR:isotig17732	2.06e-13	7.17e-16	-	AT3G44200	1.3e-167	ATNEK6	NIMA-RELATED KINASE6	Encodes AtNek5, a member of the NIMA-related serine/threonine kinases (Neks) that have been linked to cell-cycle regulation in fungi and mammals. Plant Neks might be involved in plant development processes.Interacts physically with plant kinesins ARK1 and ARK2. Mutants show defects in root epidermal cell morphology, trichome branching and other epidermal cell abnormalities suggesting a rol e in e…	temp-7d	0.86	6.30368e-24
CUST_3301_PI429951308	reCj17886:-SWR:isotig17738	-	8.51e-12	-	AT3G11960	0	-	-	Cleavage and polyadenylation specificity factor (CPSF) A subunit protein	daylength	-0.58	2.25311e-08
CUST_3311_PI429951308	reCj17896:-SWR:isotig17748	-	5.1e-13	-	AT1G20780	2.4e-32	PUB44	PLANT U-BOX 44	Encodes a protein containing a U-box and an ARM domain. Homozygous mutant seedlings have a seedling lethal phenotype with widespread cell death lesions throughout the cotyledons and roots.	temp-0h	-0.76	6.69779e-16
CUST_3313_PI429951308	reCj17898:-SWR:isotig17750	-	7.85e-12	-	AT1G61850	0	-	-	Encodes a non-specific lipase that hydrolyzes phospholipids as well as galactolipids, at both sn-1 and sn-2 positions. Involved in basal jasmonic acid biosynthesis by releasing the precursor fatty acid from membrane lipids. Mutant plants were impacted in resistance to fungus B. cinerea.	temp-90d	0.67	1.83285e-11
CUST_3320_PI429951308	reCj17905:-SWR:isotig17757	-	4.4e-18	-	AT3G19780	5e-68	-	-	LOCATED IN: endomembrane system	temp-0h	-0.85	1.41889e-22
CUST_3324_PI429951308	reCj17909:-SWR:isotig17761	2.87e-13	-	-	AT1G27595	0	-	-	CONTAINS InterPro DOMAIN/s: Symplekin tight junction protein C-terminal (InterPro:IPR022075)	daylength	-0.76	3.69222e-16
CUST_3326_PI429951308	reCj17911:-SWR:isotig17763	-	1.95e-14	-	AT4G24610	0	-	-	unknown protein	temp-0h	0.79	4.22435e-18
CUST_3331_PI429951308	reCj17916:-SW-:isotig17768	-	6.31e-15	-	AT2G33360	1e-23	-	-	Protein of unknown function (DUF3527)	temp-30d	0.74	1.1794e-14
CUST_3341_PI429951308	reCj17926:-SWR:isotig17778	-	1.68e-12	-	AT1G77620	2.9e-74	-	-	P-loop containing nucleoside triphosphate hydrolases superfamily protein	temp-max	0.69	3.47444e-12
CUST_3345_PI429951308	reCj17930:MSWR:isotig17782	-	2.07e-16	-	AT1G76810	0	-	-	eukaryotic translation initiation factor 2 (eIF-2) family protein	temp-0h	-0.85	2.31968e-22
CUST_3346_PI429951308	reCj17931:-SWR:isotig17783	-	4.43e-13	9.38e-13	AT2G05120	0	-	-	Nucleoporin, Nup133/Nup155-like	temp-0h	-0.66	5.79354e-11
CUST_3348_PI429951308	reCj17933:-SWR:isotig17785	5.86e-17	9.82e-15	2.62e-15	AT1G18270	0	-	-	ketose-bisphosphate aldolase class-II family protein	daylength	-0.67	2.09371e-11
CUST_3351_PI429951308	reCj17936:-SWR:isotig17788	-	4.41e-17	-	AT4G09980	8.6e-174	EMB1691	EMBRYO DEFECTIVE 1691	EMBRYO DEFECTIVE 1691 (EMB1691)	temp-0h	-0.83	4.10691e-21
CUST_3364_PI429951308	reCj17949:-SWR:isotig17801	-	7.35e-19	-	AT4G21670	0	CPL1	C-TERMINAL DOMAIN PHOSPHATASE-LIKE 1	encodes a a novel transcriptional repressor harboring two double-stranded RNA-binding domains and a region homologous to the catalytic domain of RNA polymerase II C-terminal domain phosphatases found in yeast and in animals that regulate gene transcription. Protein exhibits innate phosphatase activity in vitro. Mutants exhibit hyperresponsiveness to ABA, cold, and NaCl.	temp-0h	-0.85	3.0128e-23
CUST_3367_PI429951308	reCj17952:-SWR:isotig17804	3.16e-23	1.06e-24	-	AT3G44200	1.1e-152	ATNEK6	NIMA-RELATED KINASE6	Encodes AtNek5, a member of the NIMA-related serine/threonine kinases (Neks) that have been linked to cell-cycle regulation in fungi and mammals. Plant Neks might be involved in plant development processes.Interacts physically with plant kinesins ARK1 and ARK2. Mutants show defects in root epidermal cell morphology, trichome branching and other epidermal cell abnormalities suggesting a rol e in e…	temp-0h	0.93	1.77957e-35
CUST_3378_PI429951308	reCj17963:-SWR:isotig17815	-	1.2e-13	-	AT1G20980	5.2e-173	SPL14	SQUAMOSA PROMOTER BINDING PROTEIN-LIKE 14	Encodes a nuclear plant-specific protein with features characteristic of a transcriptional regulator, including a nuclear localization signal sequence, a plant-specific DNA binding domain (the SBP box), and a protein interaction motif (ankyrin repeats). It unctions as a transcriptional regulator that plays a role not only in sensitivity to FB1, but also in the development of normal plant architec…	daylength	-0.74	1.30564e-14
CUST_3381_PI429951308	reCj17966:MSWR:isotig17818	-	1.37e-13	-	AT1G19220	0	ARF19	AUXIN RESPONSE FACTOR 19	Encodes an auxin response factor that contains the conserved VP1-B3 DNA-binding domain at its N-terminus and the Aux/IAA-like domains III and IV present in most ARFs at its C-terminus. The protein interacts with IAA1 (yeast two hybrid) and other auxin response elements such as ER7 and ER9 (yeast one hybrid). ARF19 protein can complement many aspects of the arf7 mutant phenotype and , together wit…	temp-7d	0.69	2.52157e-12
CUST_3382_PI429951308	reCj17967:-SWR:isotig17819	-	2.97e-14	-	AT5G11530	4.4e-10	EMF1	EMBRYONIC FLOWER 1	Involved in regulating reproductive development	temp-30d	0.82	8.34567e-20
CUST_3386_PI429951308	reCj17971:-SWR:isotig17823	-	1.42e-13	-	AT3G46960	0	-	-	The gene encodes a DExD&#8260	temp-60d	0.88	1.58246e-26
CUST_3388_PI429951308	reCj17973:MSWR:isotig17825	-	2.52e-19	-	AT2G22300	0	SR1	SIGNAL RESPONSIVE 1	Encodes a putative CAM binding transcription factor. Loss of function mutations show enhanced resistance to fungal and bacterial pathogens suggesting that CAMTA functions to suppress defense responses.	temp-0h	-0.87	2.91477e-25
CUST_3394_PI429951308	reCj17979:-S--:isotig17831	-	8.49e-14	1.26e-14	AT1G15520	0	PDR12	PLEIOTROPIC DRUG RESISTANCE 12	ABC transporter family involved in ABA transport and resistance to lead. Localizes to plasma membrane. Upregulated by lead. Expressed in leaves, flowers, stomata and roots.	temp-90d	0.78	3.70544e-17
CUST_3400_PI429951308	reCj17985:-SWR:isotig17837	-	7.99e-13	-	AT1G10760	0	SEX1	STARCH EXCESS 1	Encodes an &#945	daylength	-0.75	2.41395e-15
CUST_3402_PI429951308	reCj17987:-SWR:isotig17839	7.3e-22	-	-	AT1G15520	0	PDR12	PLEIOTROPIC DRUG RESISTANCE 12	ABC transporter family involved in ABA transport and resistance to lead. Localizes to plasma membrane. Upregulated by lead. Expressed in leaves, flowers, stomata and roots.	temp-0h	-0.92	7.52129e-33
CUST_3408_PI429951308	reCj17993:MS--:isotig17845	4.76e-13	-	-	AT1G15520	0	PDR12	PLEIOTROPIC DRUG RESISTANCE 12	ABC transporter family involved in ABA transport and resistance to lead. Localizes to plasma membrane. Upregulated by lead. Expressed in leaves, flowers, stomata and roots.	daylength	-0.77	1.12852e-16
CUST_3410_PI429951308	reCj17995:MSWR:isotig17847	-	7.13e-17	-	AT4G17770	0	ATTPS5	TREHALOSE PHOSPHATASE/SYNTHASE 5	Encodes an enzyme putatively involved in trehalose biosynthesis. The protein has a trehalose synthase (TPS)-like domain that may or may not be active as well as a trehalose phosphatase (TPP)-like domain. Phosphorylated TPS5 extracted from Arabidopsis cells binds directly to 14-3-3 isoforms.	temp-0h	-0.83	1.26158e-20
CUST_3411_PI429951308	reCj17996:-SWR:isotig17848	5.21e-14	-	4.84e-15	AT5G48250	2.5e-36	-	-	B-box type zinc finger protein with CCT domain	daylength	-0.62	1.98087e-09
CUST_3412_PI429951308	reCj17997:-SWR:isotig17849	1.68e-14	3.25e-13	6.27e-17	AT1G20780	2.7e-23	PUB44	PLANT U-BOX 44	Encodes a protein containing a U-box and an ARM domain. Homozygous mutant seedlings have a seedling lethal phenotype with widespread cell death lesions throughout the cotyledons and roots.	temp-0h	-0.81	1.3609e-19
CUST_3413_PI429951308	reCj17998:-SWR:isotig17850	-	8.93e-13	-	AT1G35660	0	-	-	unknown protein	daylength	-0.73	2.58924e-14
CUST_3417_PI429951308	reCj18002:-SWR:isotig17854	4.12e-14	3.79e-18	-	AT5G27970	0	-	-	ARM repeat superfamily protein	temp-30d	0.87	6.72186e-25
CUST_3419_PI429951308	reCj18004:--WR:isotig17856	-	2.16e-15	-	AT5G60930	0	-	-	P-loop containing nucleoside triphosphate hydrolases superfamily protein	temp-0h	0.8	7.25342e-19
CUST_3420_PI429951308	reCj18005:MSWR:isotig17857	-	3.52e-20	-	AT1G36990	4.5e-36	-	-	unknown protein	temp-0h	-0.87	1.30481e-24
CUST_3422_PI429951308	reCj18007:-SWR:isotig17859	2.2e-14	8.94e-16	-	AT2G01980	0	ATSOS1	ARABIDOPSIS SALT OVERLY SENSITIVE 1	Encodes a plasma membrane-localized Na+/H+ antiporter SOS1. Functions in the extrusion of toxic Na+ from cells and is essential for plant salt tolerance. Has 12 predicted transmembrane domains in the N-terminal region and a long cytoplasmic tail of approx. 700 aa at the C-terminal side. SOS1 interacts through its predicted cytoplasmic tail with RCD1, a regulator of oxidative-stress responses, sug…	daylength	-0.81	6.50667e-19
CUST_3432_PI429951308	reCj18017:-S-R:isotig17869	-	4.1e-16	-	AT5G18700	0	RUK	RUNKEL	Encodes a microtubule-associated kinase-like protein RUNKEL (RUK). Contains a putative serine/threonine kinase domain and a microtubule-binding domain. RUK directly binds to microtubules in vitro and colocalizes with mitotic preprophase band, spindle, and phragmoplast in vivo. Required for cell plate expansion in cytokinesis.	temp-0h	0.87	4.72515e-25
CUST_3435_PI429951308	reCj18020:-SW-:isotig17872	-	4.36e-14	-	AT3G02130	0	CLI1	CLV3 PEPTIDE INSENSITIVE 1	Encodes a receptor-like kinase RPK2 (also known as TOADSTOOL 2/TOAD2). Functions as a regulator of meristem maintenance. Mutants are insensitive to synthetic CLV3 peptide. Mutations in the RPK2 also result in stem cell expansion and increased number of floral organs, as seen in the other clv mutants. Forms homo-oligomers.	temp-60d	0.6	6.05419e-09
CUST_3441_PI429951308	reCj18026:-SWR:isotig17878	8.53e-13	1.52e-12	-	AT5G54440	0	AtTRS130	-	Encodes a putative TRAPPII tethering factor required for cell plate assembly during cytokinesis.	temp-60d	0.8	1.01432e-18
CUST_3444_PI429951308	reCj18029:-SW-:isotig17881	-	5.91e-13	-	AT2G07680	0	ATMRP11	MULTIDRUG RESISTANCE-ASSOCIATED PROTEIN 11	member of MRP subfamily	temp-90d	0.68	8.11877e-12
CUST_3474_PI429951308	reCj18059:MSWR:isotig17911	1.15e-25	-	3.19e-28	AT2G29140	0	APUM3	PUMILIO 3	Encodes a member of the Arabidopsis Pumilio (APUM) proteins containing PUF domain (eight repeats of approximately 36 amino acids each). PUF proteins regulate both mRNA stability and translation through sequence-specific binding to the 3' UTR of target mRNA transcripts.	temp-0h	-0.91	5.67184e-31
CUST_3476_PI429951308	reCj18061:-SWR:isotig17913	-	3.1e-14	-	AT1G04210	0	-	-	Encodes a putative Raf-related kinase.	daylength	-0.74	1.25126e-14
CUST_3477_PI429951308	reCj18062:-SWR:isotig17914	-	1.35e-15	-	AT1G27940	0	ABCB13	ATP-BINDING CASSETTE B13	P-glycoprotein 13 (PGP13)	temp-0h	0.79	5.8132e-18
CUST_3484_PI429951308	reCj18069:-SWR:isotig17921	-	8.3e-12	-	AT2G39340	2.7e-174	AtSAC3A	-	SAC3/GANP/Nin1/mts3/eIF-3 p25 family	temp-0h	-0.65	1.15461e-10
CUST_3487_PI429951308	reCj18072:-SWR:isotig17924	-	3.62e-13	-	AT1G19835	1.5e-128	-	-	Plant protein of unknown function (DUF869)	temp-30d	0.72	1.79432e-13
CUST_3488_PI429951308	reCj18073:MSWR:isotig17925	-	2.59e-17	-	AT3G11910	0	AtUBP13	-	ubiquitin-specific protease 13 (UBP13)	daylength	-0.77	1.97427e-16
CUST_3491_PI429951308	reCj18076:MSWR:isotig17928	-	1.98e-12	-	AT1G62020	0	-	-	Coatomer, alpha subunit	temp-0h	-0.58	2.04293e-08
CUST_3500_PI429951308	reCj18085:MSWR:isotig17937	-	1.48e-20	-	AT1G04300	4.3e-143	-	-	TRAF-like superfamily protein	temp-0h	-0.89	2.91726e-27
CUST_3505_PI429951308	reCj18090:-SW-:isotig17942	4.95e-19	-	-	AT4G27860	2.8e-21	-	-	vacuolar iron transporter (VIT) family protein	temp-0h	0.92	1.20471e-32
CUST_3506_PI429951308	reCj18091:MSWR:isotig17943	6.24e-13	1.27e-13	-	AT1G30330	0	ARF6	AUXIN RESPONSE FACTOR 6	Encodes a member of the auxin response factor family. Mediates auxin response via expression of auxin regulated genes. Acts redundantly with ARF8 to control stamen elongation and flower maturation. Expression of ARF6 is controlled by miR167.	temp-7d	0.89	5.03851e-27
CUST_3508_PI429951308	reCj18093:-SWR:isotig17945	-	1.24e-14	-	AT2G47500	0	-	-	P-loop nucleoside triphosphate hydrolases superfamily protein with CH (Calponin Homology) domain	temp-0h	0.88	6.68128e-27
CUST_3521_PI429951308	reCj18106:--WR:isotig17958	1.9e-15	3.21e-14	3.3e-16	AT5G45140	0	NRPC2	NUCLEAR RNA POLYMERASE C2	Encodes a subunit of RNA polymerase III (aka RNA polymerase C).	temp-0h	-0.76	1.33752e-15
CUST_3543_PI429951308	reCj18128:-SWR:isotig17980	-	4.83e-13	-	AT5G56510	7.7e-130	PUM12	PUMILIO 12	Encodes a member of the Arabidopsis Pumilio (APUM) proteins containing PUF domain (eight repeats of approximately 36 amino acids each). PUF proteins regulate both mRNA stability and translation through sequence-specific binding to the 3' UTR of target mRNA transcripts.	temp-0h	-0.7	1.13568e-12
CUST_3548_PI429951308	reCj18133:-SWR:isotig17985	-	1.3e-16	-	AT3G16857	3.9e-117	RR1	RESPONSE REGULATOR 1	Encodes an Arabidopsis response regulator (ARR) protein that acts in concert with other type-B ARRs in the cytokinin signaling pathway.	temp-0h	-0.85	5.15775e-23
CUST_3558_PI429951308	reCj18143:MSWR:isotig17995	-	2.01e-14	-	AT1G14610	0	VALRS	VALYL TRNA SYNTHETASE	Required for proper proliferation of basal cells.	daylength	-0.61	4.38011e-09
CUST_3563_PI429951308	reCj18148:-S-R:isotig18000	-	3.9e-15	-	AT1G77680	0	-	-	Ribonuclease II/R family protein	temp-0h	-0.71	3.49906e-13
CUST_3566_PI429951308	reCj18151:MSWR:isotig18003	-	4.61e-12	-	AT3G55270	8.2e-174	MKP1	MITOGEN-ACTIVATED PROTEIN KINASE PHOSPHATASE 1	Encodes MAP kinase phosphatase 1 (MKP1). Loss of MKP1 results in hypersensitivity to acute UV-B stress, but without impairing UV-B acclimation.	daylength	-0.65	1.08994e-10
CUST_3567_PI429951308	reCj18152:-SWR:isotig18004	-	2.89e-13	-	AT3G45850	0	-	-	P-loop containing nucleoside triphosphate hydrolases superfamily protein	temp-0h	0.77	3.4359e-16
CUST_3571_PI429951308	reCj18156:--W-:isotig18008	-	1.21e-24	-	AT4G39050	0	-	-	Kinesin motor family protein	temp-0h	0.95	2.57658e-39
CUST_3572_PI429951308	reCj18157:MSWR:isotig18009	-	8e-15	-	AT2G24610	0	CNGC14	CYCLIC NUCLEOTIDE-GATED CHANNEL 14	member of Cyclic nucleotide gated channel family	temp-30d	0.74	1.68615e-14
CUST_3576_PI429951308	reCj18161:MSWR:isotig18013	-	-	4.14e-21	AT4G08350	0	GTA2	GLOBAL TRANSCRIPTION FACTOR GROUP A2	global transcription factor group A2 (GTA2)	temp-0h	-0.95	9.22207e-40
CUST_3577_PI429951308	reCj18163:-SWR:isotig18015	-	3.14e-14	1.16e-15	AT4G34100	0	CER9	ECERIFERUM 9	Encodes a protein involved in cuticular wax biosynthesis. Lines carrying a recessive mutation in this locus have reduced chain-length distribution, weakly glaucous stem surface, and has reduced fertility in early flowers, non-spreading floret, downward cupped leaves, leaf waxes nearly pure C24 and C26 acid.	temp-0h	-0.77	2.15457e-16
CUST_3579_PI429951308	reCj18165:-SWR:isotig18017	3.47e-17	8.49e-23	-	AT3G25500	2.1e-153	AFH1	FORMIN HOMOLOGY 1	Poly-L-proline-containing (PLP) protein that form part of the signal-transduction cascade that leads to rearrangement of the actin cytoskeleton. AFH1 is a nonprocessive formin that moves from the barbered end to the side of an actin filament after the nucleation event.	temp-60d	0.81	1.26133e-19
CUST_3582_PI429951308	reCj18168:-SWR:isotig18020	-	5.82e-14	-	AT5G11510	3e-82	AtMYB3R4	MYB DOMAIN PROTEIN 3R4	Arabidopsis thaliana putative c-myb-like transcription factor MYB3R-4. Functions in powdery mildew induced host endoreduplication at the site of infection.	temp-60d	0.64	2.35235e-10
CUST_3587_PI429951308	reCj18173:-SWR:isotig18025	-	-	1.32e-18	AT1G07910	0	ATRNL	ARABIDOPSIS THALIANA RNA LIGASE	Encodes a tRNA ligase that resembles the yeast Trl1 RNA ligase in structure and function but very different in sequence. Like Trl1, AtRNL consists of two domains ? an N-terminal ligase component and a C-terminal 5'-kinase/2',3'-cyclic phosphodiesterase (CPD) component? that can function in tRNA splicing in vivo when expressed as separate polypeptides. Requires a 2'-PO4 end for tRNA splicing in vi…	temp-0h	-0.87	3.51608e-25
CUST_3593_PI429951308	reCj18179:MSWR:isotig18031	1.76e-13	7.33e-17	-	AT2G01820	0	-	-	Leucine-rich repeat protein kinase family protein	temp-7d	0.86	2.12977e-23
CUST_3601_PI429951308	reCj18187:-SWR:isotig18039	5.19e-13	7.93e-15	-	AT5G06970	0	-	-	CONTAINS InterPro DOMAIN/s: Munc13 homology 1 (InterPro:IPR014770), Protein of unknown function DUF810 (InterPro:IPR008528), Mammalian uncoordinated homology 13, domain 2 (InterPro:IPR014772)	temp-60d	0.81	3.05358e-19
CUST_3608_PI429951308	reCj18194:MSWR:isotig18046	-	3.82e-13	-	AT4G10840	0	-	-	Tetratricopeptide repeat (TPR)-like superfamily protein	temp-60d	0.73	4.94819e-14
CUST_3616_PI429951308	reCj18202:MSWR:isotig18054	-	6.4e-13	-	AT5G62000	0	ARF2	AUXIN RESPONSE FACTOR 2	Encodes an auxin response factor. Mutants have many defects including enlarged rosette leaves, reduced fertility, later senescence, hypocotyl elongation defects, enlarged seeds and enlarged cotyledons. May not mediate auxin effects. Increase in seed size due to increased cell proliferation.	temp-90d	0.58	3.5262e-08
CUST_3627_PI429951308	reCj18213:MSWR:isotig18065	-	7.23e-28	-	AT4G31590	0	ATCSLC5	CELLULOSE-SYNTHASE-LIKE C5	encodes a gene similar to cellulose synthase	temp-0h	0.93	2.75431e-34
CUST_3631_PI429951308	reCj18217:-SWR:isotig18069	2.14e-14	3.35e-16	1.59e-14	AT1G64530	5.1e-179	-	-	Plant regulator RWP-RK family protein	temp-0h	-0.69	2.76025e-12
CUST_3638_PI429951308	reCj18224:-SWR:isotig18076	-	3.6e-15	1.61e-14	AT3G54440	0	-	-	glycoside hydrolase family 2 protein	daylength	-0.75	3.19172e-15
CUST_3641_PI429951308	reCj18228:-SWR:isotig18080	-	3.15e-13	-	AT1G49040	0	SCD1	STOMATAL CYTOKINESIS-DEFECTIVE 1	Encodes soluble protein containing N-terminal DENN domain and eight C-terminal WD-40 repeats. Involved in cytokinesis of guard mother cells and leaf epidermal cells. The overall growth and development of mutant plants is severely affected, they are smaller than wt, with defects in seedling development, leaf expansion and flower morphology which renders the mutant conditionally sterile.	temp-90d	0.52	9.50515e-07
CUST_3646_PI429951308	reCj18233:-SW-:isotig18085	2.57e-16	6.57e-14	-	AT5G60450	3.1e-142	ARF4	AUXIN RESPONSE FACTOR 4	Encodes a member of the ARF family of transcription factors which mediate auxin responses. ARF4 appears to have redundant function with ETT(ARF3) in specifying abaxial cell identity.	temp-7d	0.9	2.01475e-28
CUST_3654_PI429951308	reCj18241:MSWR:isotig18093	-	4.62e-13	-	AT1G75660	0	AtXRN3	5'-3' EXORIBONUCLEASE 3	Encodes a protein with similarity to yeast 5'-3'exonucleases and can functionally complement the yeast mutations. In Arabidopsis XRN3 acts as a suppressor of posttranscriptional gene silencing. Mutants accumulate excised miRNA products suggesting that XRN3 is involved in degradation of these products.	daylength	-0.74	1.00127e-14
CUST_3656_PI429951308	reCj18243:-SWR:isotig18095	1.18e-12	-	-	AT4G16110	1.1e-97	ARR2	RESPONSE REGULATOR 2	Encodes a pollen-specific transcription factor involved in the expression of nuclear genes for components of mitochondrial complex I in Arabidopsis. Acts in concert with other type-B ARRs in the cytokinin signaling pathway. AHK3 mediates cytokinin-induced phosphorylation of ARR2 on the Asp-80 residue. This phosphorylation plays a positive role of ARR2 in cytokinin-mediated control of leaf longevi…	temp-0h	-0.68	9.12382e-12
CUST_3667_PI429951308	reCj18254:-SWR:isotig18106	-	-	1.12e-13	AT5G44790	0	RAN1	RESPONSIVE-TO-ANTAGONIST 1	ATP dependent copper transporter vital for ethylene response pathway	temp-0h	-0.84	6.77334e-22
CUST_3669_PI429951308	reCj18256:--WR:isotig18108	-	7.34e-17	7.23e-19	AT5G61460	0	MIM	HYPERSENSITIVE TO MMS, IRRADIATION AND MMC	Encodes SMC6B (STRUCTURAL MAINTENANCE OF CHROMOSOMES 6B), a component of the SMC5/6 complex. SMC5/6 complex promotes sister chromatid alignment and homologous recombination after DNA damage.	temp-0h	-0.81	2.32682e-19
CUST_3679_PI429951308	reCj18266:-SWR:isotig18118	-	-	1.46e-13	AT1G68020	0	TPS6	TREHALOSE -6-PHOSPHATASE SYNTHASE S6	Encodes an enzyme putatively involved in trehalose biosynthesis. The protein has a trehalose synthase (TPS)-like domain and a trehalose phosphatase (TPP)-like domain. It can complement a yeast mutant lacking both of these activities suggesting that this is a bifunctional enzyme.	temp-7d	-0.78	7.67282e-17
CUST_3682_PI429951308	reCj18269:-SWR:isotig18121	-	5.67e-16	4.52e-16	AT4G19900	2e-107	-	-	alpha 1,4-glycosyltransferase family protein	temp-0h	-0.81	4.89434e-19
CUST_3687_PI429951308	reCj18274:MSWR:isotig18126	2.95e-13	-	-	AT4G32410	0	CESA1	CELLULOSE SYNTHASE 1	Encodes a cellulose synthase isomer. CESA1 mutants have cellulose defect in the primary cell wall. Multiple lines of evidence suggest that CESA1, along with CESA3 and CESA6 are present in the same plasma membrane complex for cellulose biosynthesis. lasma membrane complex for cellulose biosynthesis. As inferred from the null role of secondary wall-type CesAs, included in a set of five primary wall…	temp-30d	0.82	6.25874e-20
CUST_3690_PI429951308	reCj18278:MSWR:isotig18130	-	2.39e-18	-	AT4G30160	0	VLN4	VILLIN 4	Encodes a major actin filament bundling protein that is involved in root hair growth through regulating actin organization in a Ca2+-dependent manner.	temp-7d	0.76	1.09042e-15
CUST_3704_PI429951308	reCj18292:MSWR:isotig18144	-	4.57e-18	-	AT2G41740	0	VLN2	VILLIN 2	Encodes a protein with high homology to animal villin.	temp-0h	0.88	1.04333e-25
CUST_3706_PI429951308	reCj18294:-SWR:isotig18146	1.32e-13	-	-	AT1G15240	0	-	-	Phox-associated domain	daylength	-0.76	9.70138e-16
CUST_3714_PI429951308	reCj18302:-SWR:isotig18154	-	1.77e-15	-	AT1G32490	0	EMB2733	EMBRYO DEFECTIVE 2733	Encodes a homolog of the yeast PRP2 protein, one of four related DEAH RNA helicases identified as essential cofactors for RNA splicing.	daylength	-0.82	3.95808e-20
CUST_3715_PI429951308	reCj18303:-S-R:isotig18155	9.55e-14	2.32e-14	-	AT1G68710	0	-	-	ATPase E1-E2 type family protein / haloacid dehalogenase-like hydrolase family protein	temp-30d	0.88	2.02062e-26
CUST_3718_PI429951308	reCj18306:-SWR:isotig18158	2.74e-22	-	-	AT5G04895	0	ABO6	ABA OVERLY SENSITIVE 6	DEA(D/H)-box RNA helicase family protein	temp-0h	0.96	7.30723e-44
CUST_3721_PI429951308	reCj18310:-SWR:isotig18162	-	1.38e-14	-	AT2G39810	0	ESD6	EARLY IN SHORT DAYS 6	A novel protein with a RING finger motif near the amino terminus. Negative regulator of cold responses. Functions as an E3 ligase required for the ubiquitination of ICE1. HOS1 physically interacts with ICE1 and mediates the ubiquitination of ICE1 both in vitro and in vivo. Overexpression represses the expression of CBFs and their downstream genes and confers increased sensitivity to freezing stre…	daylength	-0.71	4.95329e-13
CUST_3730_PI429951308	reCj18319:-SWR:isotig18171	5.45e-12	-	-	AT3G18770	2e-36	-	-	Autophagy-related protein 13	temp-0h	-0.69	2.35334e-12
CUST_3733_PI429951308	reCj18322:MSWR:isotig18174	-	2.84e-14	-	AT1G50200	0	ACD	-	Alanyl-tRNA synthetase (ALATS)	daylength	-0.67	1.67634e-11
CUST_3734_PI429951308	reCj18323:MSWR:isotig18175	-	5.52e-12	-	AT5G13390	0	NEF1	NO EXINE FORMATION 1	Required for normal pollen development and lipid accumulation within the tapetum	temp-0h	-0.76	7.10726e-16
CUST_3738_PI429951308	reCj18327:----:isotig18179	-	9.62e-18	-	AT4G20910	6.3e-144	HEN1	HUA ENHANCER 1	Encodes an enhancer of hua1 and hua2 tha acts to specify reproductive organ identities and to repress A gene function. HEN1 also shares AG's non-homeotic function in controlling floral determinacy. Mutants display corymb-like inflorescences. HEN1 is a methyltransferase that methylates miRNAs and siRNAs on the ribose of the last nucleotide. The 3'-end methylation probably protects the 3' ends of t…	temp-0h	-0.78	7.64825e-17
CUST_3742_PI429951308	reCj18331:MSWR:isotig18183	1.74e-12	-	-	AT1G34370	8.4e-93	STOP1	SENSITIVE TO PROTON RHIZOTOXICITY 1	Encodes a putative nuclear Cys(2)His(2)-type zinc finger protein involved in H+ and Al3+ rhizotoxicity. In mutants exposed to aluminum stress, there is no induction of AtALMT1, an malate transporter known to be involved in the mediation of aluminum toxicity.	temp-0h	-0.75	2.64128e-15
CUST_3747_PI429951308	reCj18336:-SW-:isotig18188	4.38e-16	-	9.72e-13	AT3G16060	0	-	-	ATP binding microtubule motor family protein	temp-0h	0.74	1.39503e-14
CUST_3748_PI429951308	reCj18337:MSWR:isotig18189	2.03e-13	-	-	AT2G16950	0	ATTRN1	TRANSPORTIN 1	Nuclear import receptor for AtGRP7.	temp-0h	-0.69	1.84237e-12
CUST_3759_PI429951308	reCj18348:-SWR:isotig18200	9.66e-14	-	2.16e-16	AT2G35800	0	SAMTL	S-ADENOSYL METHIONINE TRANSPORTER-LIKE	Encodes a predicted calcium-dependent S-adenosyl methionine carrier.	temp-0h	-0.71	5.2155e-13
CUST_3780_PI429951308	reCj18369:-SW-:isotig18221	2.68e-15	1.84e-16	6.62e-19	AT4G34430	7.4e-59	ATSWI3D	SWITCH/SUCROSE NONFERMENTING 3D	Member of a small family of SWI3-like genes in Arabidopsis. Referred to as CHB4 in Zhou et al. (2002).	temp-0h	-0.84	6.12741e-22
CUST_3786_PI429951308	reCj18375:-SWR:isotig18227	-	5.12e-14	-	AT4G11400	9.3e-64	-	-	ARID/BRIGHT DNA-binding domain	daylength	-0.58	1.87482e-08
CUST_3796_PI429951308	reCj18385:MSW-:isotig18237	-	1.5e-13	-	AT4G37250	1.4e-178	-	-	Leucine-rich repeat protein kinase family protein	temp-7d	0.8	8.03384e-19
CUST_3798_PI429951308	reCj18387:-SWR:isotig18239	1.78e-16	-	-	-	-	-	-	-	temp-0h	-0.89	6.82846e-28
CUST_3802_PI429951308	reCj18391:MSWR:isotig18243	-	9.66e-19	-	AT4G37460	0	SRFR1	SUPPRESSOR OF RPS4-RLD 1	Encodes a tetratricopeptide repeat domain containing protein that shows sequence similarity to those of transcriptional repressors in other organisms. Involved in mediating effector-triggered immunity.	temp-0h	-0.85	1.03431e-22
CUST_3803_PI429951308	reCj18392:-SW-:isotig18244	-	1.33e-12	-	AT1G03310	0	ATBE2	-	Encodes a protein with strong similarity to isoamylase (EC:3.2.1.68) however lacks critical residues known to be important for activity. Appears to co localize with ISA1 in the chloroplast isoamylase complex. Mutations in this gene cause the loss of detectable isoamylase activity and the disruption of normal starch structure. It has been postulated that AtISA2 interacts with AtISA1 to form the Is…	daylength	-0.46	1.88403e-05
CUST_3804_PI429951308	reCj18393:-SWR:isotig18245	-	5.73e-18	-	AT3G23090	8.3e-31	-	-	TPX2 (targeting protein for Xklp2) protein family	temp-30d	0.82	4.74124e-20
CUST_3810_PI429951308	reCj18399:-SWR:isotig18251	4.07e-13	-	2.75e-12	AT3G23640	0	HGL1	HETEROGLYCAN GLUCOSIDASE 1	heteroglycan glucosidase 1 (HGL1)	daylength	-0.76	9.39404e-16
CUST_3821_PI429951308	reCj18410:MSWR:isotig18262	1.76e-16	-	-	AT2G41790	0	-	-	Insulinase (Peptidase family M16) family protein	temp-0h	-0.83	1.1803e-20
CUST_3822_PI429951308	reCj18411:MSWR:isotig18263	-	7.84e-14	-	AT1G79830	0	GC5	GOLGIN CANDIDATE 5	This gene is predicted to encode a protein that functions as a Golgi apparatus structural component known as a golgin in mammals and yeast. A fluorescently-tagged version of GC5 co-localizes with Golgi markers, and this localization appears to be replicated using the C-terminal (139 aa) portion of the protein. The C-terminal portion of the protein can also specifically interact with two members o…	daylength	-0.66	7.16531e-11
CUST_3845_PI429951308	reCj18435:-SW-:isotig18287	1.66e-18	8.52e-16	-	AT3G04490	0	-	-	unknown protein	temp-90d	0.8	2.4973e-18
CUST_3847_PI429951308	reCj18437:-S--:isotig18289	-	1.6e-23	-	AT2G41890	1.5e-169	-	-	curculin-like (mannose-binding) lectin family protein / PAN domain-containing protein	temp-0h	0.9	3.18579e-29
CUST_3849_PI429951308	reCj18439:MSWR:isotig18291	5e-18	-	5.02e-19	AT2G27050	1.7e-167	AtEIL1	-	ethylene-insensitive3-like1 (EIL1)	temp-0h	-0.78	8.22263e-17
CUST_3851_PI429951308	reCj18441:-SWR:isotig18293	-	4.85e-16	-	AT4G13460	3.7e-143	SUVH9	-	Encodes a SU(VAR)3-9 homolog, a SET domain protein. Known SET domain proteins are involved in epigenetic control of gene expression and act as histone methyltransferases. There are 10 SUVH genes in Arabidopsis and members of this subfamily of the SET proteins have an additional conserved SRA domain. A plant line expressing an RNAi construct directed against this gene has reduced agrobacterium-med…	temp-0h	-0.77	1.2463e-16
CUST_3856_PI429951308	reCj18446:-SWR:isotig18298	-	-	2.8e-18	AT3G22980	0	-	-	Ribosomal protein S5/Elongation factor G/III/V family protein	temp-0h	-0.88	3.61429e-26
CUST_3866_PI429951308	reCj18456:-SWR:isotig18308	-	3.54e-19	-	AT1G19870	1.5e-30	iqd32	IQ-DOMAIN 32	IQ-domain 32 (iqd32)	temp-7d	0.9	1.96408e-28
CUST_3868_PI429951308	reCj18458:-SWR:isotig18310	-	2.57e-13	-	AT3G46970	0	ATPHS2	ARABIDOPSIS THALIANA ALPHA-GLUCAN PHOSPHORYLASE 2	Encodes a cytosolic alpha-glucan phosphorylase. In vitro, the enzyme has a preference for branched polysaccharides, such as glycogen.	temp-90d	0.67	1.83385e-11
CUST_3872_PI429951308	reCj18462:-SW-:isotig18314	6.31e-24	9.88e-28	-	AT1G63640	0	-	-	P-loop nucleoside triphosphate hydrolases superfamily protein with CH (Calponin Homology) domain	temp-30d	0.92	2.32581e-33
CUST_3876_PI429951308	reCj18466:MSWR:isotig18318	6.79e-11	-	9.86e-15	AT3G26720	0	-	-	Glycosyl hydrolase family 38 protein	temp-0h	-0.57	3.96599e-08
CUST_3879_PI429951308	reCj18469:-SWR:isotig18321	-	-	6.43e-18	AT1G53300	5.9e-176	TTL1	TETRATRICOPEPTIDE-REPEAT THIOREDOXIN-LIKE 1	Encodes one of the 36 carboxylate clamp (CC)-tetratricopeptide repeat (TPR) proteins (Prasad 2010, Pubmed ID: 20856808) with potential to interact with Hsp90/Hsp70 as co-chaperones.	temp-0h	0.83	2.73741e-21
CUST_3888_PI429951308	reCj18478:-SWR:isotig18330	-	-	4.74e-12	AT4G24770	3.2e-15	RBP31	31-KDA RNA BINDING PROTEIN	Encodes a chloroplast RNA-binding protein. A substrate of the type III effector HopU1 (mono-ADP-ribosyltransferase). Required for editing and stability of specific chloroplast mRNAs.	daylength	-0.72	1.03349e-13
CUST_3902_PI429951308	reCj18492:-SWR:isotig18344	5.2e-17	-	1.85e-18	AT5G11850	0	-	-	Protein kinase superfamily protein	temp-0h	-0.83	1.4481e-20
CUST_3904_PI429951308	reCj18494:--WR:isotig18346	-	8.93e-12	-	AT5G01720	2.1e-156	-	-	RNI-like superfamily protein	temp-0h	-0.61	2.28217e-09
CUST_3905_PI429951308	reCj18495:-SWR:isotig18347	-	9.48e-14	-	AT1G12430	0	ARK3	ARMADILLO REPEAT KINESIN 3	Encodes the kinesin-like protein PAK has an Armadillo motif tail and is involved in guard cell development in Arabidopsis (from Genbank record AF159052).However, no defect in stomatal complexes has been observed in loss of function mutations. It accumulates at the preprophase band (PPB) in a cell-cycle and microtubule-dependent manner and is most highly expressed in cells where the placement of t…	temp-90d	0.74	7.55206e-15
CUST_3907_PI429951308	reCj18497:MSWR:isotig18349	-	-	2.73e-20	AT4G00660	0	ATRH8	-	RNAhelicase-like 8 (RH8)	temp-0h	-0.92	2.9271e-32
CUST_3912_PI429951308	reCj18502:MSWR:isotig18354	-	7.66e-16	-	AT4G15840	1.7e-132	-	-	BTB/POZ domain-containing protein	daylength	-0.78	1.86617e-17
CUST_3917_PI429951308	reCj18507:-SWR:isotig18359	-	-	5.89e-15	AT5G13980	0	-	-	Glycosyl hydrolase family 38 protein	temp-max	-0.61	3.20533e-09
CUST_3922_PI429951308	reCj18512:MSWR:isotig18364	-	1.78e-23	1.08e-20	AT5G56510	7.6e-133	PUM12	PUMILIO 12	Encodes a member of the Arabidopsis Pumilio (APUM) proteins containing PUF domain (eight repeats of approximately 36 amino acids each). PUF proteins regulate both mRNA stability and translation through sequence-specific binding to the 3' UTR of target mRNA transcripts.	temp-0h	-0.91	1.69476e-30
CUST_3925_PI429951308	reCj18515:-SWR:isotig18367	2.28e-12	-	-	AT2G41740	0	VLN2	VILLIN 2	Encodes a protein with high homology to animal villin.	temp-min	-0.86	4.42196e-24
CUST_3930_PI429951308	reCj18520:MSWR:isotig18372	-	3.4e-13	-	AT5G47780	0	GAUT4	GALACTURONOSYLTRANSFERASE 4	Encodes a protein with putative galacturonosyltransferase activity.	temp-60d	0.68	4.95142e-12
CUST_3934_PI429951308	reCj18524:-SWR:isotig18376	3.54e-19	7.83e-27	-	AT2G28250	2.8e-113	NCRK	-	NCRK	temp-30d	0.9	4.09529e-29
CUST_3939_PI429951308	reCj18529:-S--:isotig18381	-	1.4e-13	-	AT3G55550	7.1e-77	-	-	Concanavalin A-like lectin protein kinase family protein	temp-max	0.65	1.45194e-10
CUST_3941_PI429951308	reCj18531:MSWR:isotig18383	-	-	1.55e-16	AT5G11560	0	-	-	catalytics	temp-0h	-0.84	1.83008e-21
CUST_3944_PI429951308	reCj18534:-SW-:isotig18386	-	1.09e-15	-	AT3G26000	2.8e-71	-	-	Ribonuclease inhibitor	temp-0h	-0.76	6.19794e-16
CUST_3947_PI429951308	reCj18537:MSW-:isotig18389	-	3.07e-16	-	AT2G27810	0	NAT12	NUCLEOBASE-ASCORBATE TRANSPORTER 12	nucleobase-ascorbate transporter 12 (NAT12)	temp-7d	0.88	7.30281e-27
CUST_3950_PI429951308	reCj18540:MSWR:isotig18392	1.31e-17	-	1.87e-16	AT4G21700	5.8e-128	-	-	Protein of unknown function (DUF2921)	temp-7d	-0.9	6.48701e-29
CUST_3962_PI429951308	reCj18552:MSWR:isotig18404	-	-	5.18e-14	AT3G16290	0	EMB2083	EMBRYO DEFECTIVE 2083	embryo defective 2083 (EMB2083)	temp-min	-0.84	7.99793e-22
CUST_3965_PI429951308	reCj18555:-SWR:isotig18407	-	1.72e-13	-	AT5G18440	1.4e-16	AtNUFIP	-	Encodes NUFIP that directs assembly of C/D snoRNP (small nucleolar ribonucleoprotein).	daylength	-0.67	1.75123e-11
CUST_3969_PI429951308	reCj18559:-SWR:isotig18411	6.19e-13	-	1.15e-12	AT2G42620	2.3e-106	MAX2	MORE AXILLARY BRANCHES 2	The mutations at MAX2 cause increased hypocotyl and petiole elongation in light-grown seedlings. Positional cloning identifies MAX2 as a member of the F-box leucine-rich repeat family of proteins. MAX2 is identical to ORE9, a proposed regulator of leaf senescence. Involved in positive regulation of light responses.	temp-0h	-0.77	3.11504e-16
CUST_3978_PI429951308	reCj18568:-SWR:isotig18420	-	-	2.11e-13	AT5G61480	0	TDR	TDIF RECEPTOR	PHLOEM INTERCALATED WITH XYLEM (PXY)	temp-0h	0.85	2.04981e-22
CUST_3989_PI429951308	reCj18579:-SWR:isotig18431	-	3.28e-16	-	AT1G69830	3.3e-165	AMY3	ALPHA-AMYLASE-LIKE 3	Encodes a plastid-localized &#945	daylength	-0.69	2.21422e-12
CUST_3991_PI429951308	reCj18581:MSWR:isotig18433	-	2.52e-23	-	AT4G40020	6.8e-32	-	-	Myosin heavy chain-related protein	temp-0h	0.91	6.67389e-31
CUST_3996_PI429951308	reCj18587:-S--:isotig18439	2.13e-14	-	-	AT3G14840	0	-	-	Leucine-rich repeat transmembrane protein kinase	temp-30d	0.85	1.53497e-22
CUST_3997_PI429951308	reCj18588:MSWR:isotig18440	-	-	1.61e-19	AT5G01960	0	-	-	RING/U-box superfamily protein	temp-0h	-0.95	1.8819e-40
CUST_4000_PI429951308	reCj18591:-SWR:isotig18443	6.01e-14	-	9.94e-16	AT3G09090	0	DEX1	DEFECTIVE IN EXINE FORMATION 1	Encodes DEX1 (defective in exine formation). Required for exine pattern formation during pollen development.	temp-0h	-0.79	8.25113e-18
CUST_4020_PI429951308	reCj18611:MSWR:isotig18463	6.11e-19	-	3.05e-18	AT2G20580	0	RPN1A	26S PROTEASOME REGULATORY SUBUNIT S2 1A	encoding the RPN subunits of the 26S proteasome	temp-7d	-0.88	8.38781e-27
CUST_4026_PI429951308	reCj18617:-S--:isotig18469	-	1.81e-18	-	AT3G03770	2.3e-174	-	-	Leucine-rich repeat protein kinase family protein	daylength	0.86	1.00442e-23
CUST_4030_PI429951308	reCj18621:MSWR:isotig18473	3.47e-14	-	3.7e-13	AT1G54610	0	-	-	Protein kinase superfamily protein	temp-0h	-0.67	2.2327e-11
CUST_4031_PI429951308	reCj18622:-SWR:isotig18474	1.2e-15	-	-	AT5G43745	0	-	-	Protein of unknown function (DUF1012)	temp-60d	0.75	2.61834e-15
CUST_4034_PI429951308	reCj18625:MSWR:isotig18477	-	3.55e-14	-	AT5G23450	0	LCB	LONG-CHAIN BASE	Encodes a sphingosine kinase that specifically phosphorylates D-erythro-dihydrosphingosine (DHS), but not N-acetyl-DHS or D-threo-DHS. It also also phosphorylates D-erythro-sphingosine, trans-4, trans-8-sphingadienine and phytosphingosine.	temp-60d	0.74	6.50622e-15
CUST_4041_PI429951308	reCj18632:-SWR:isotig18484	-	-	5.59e-17	AT1G30450	0	CCC1	CATION-CHLORIDE CO-TRANSPORTER 1	member of Cation-chloride co-transporter family	temp-0h	-0.87	2.32792e-25
CUST_4042_PI429951308	reCj18633:-S-R:isotig18485	-	3.42e-14	-	AT3G62240	1.1e-128	-	-	RING/U-box superfamily protein	temp-30d	0.84	6.79906e-22
CUST_4045_PI429951308	reCj18636:--WR:isotig18488	1.88e-13	-	-	AT4G02715	8.7e-07	-	-	unknown protein	temp-0h	-0.75	1.72018e-15
CUST_4060_PI429951308	reCj18651:---R:isotig18503	8.87e-10	-	4.69e-11	AT5G53890	0	PSKR2	PHYTOSYLFOKINE-ALPHA RECEPTOR 2	Encodes a leucine-rich repeat receptor kinase (LRR-RK) involved in the perception of phytosulfokine (PSK), which is a 5-aa tyrosine-sulfated peptide that primarily promotes cellular proliferation.	temp-0h	-0.59	1.13542e-08
CUST_4065_PI429951308	reCj18656:MSWR:isotig18508	-	9.34e-13	-	AT3G56150	0	ATEIF3C-1	-	member of eIF3c - eukaryotic initiation factor 3c	temp-0h	-0.64	3.75793e-10
CUST_4067_PI429951308	reCj18658:MSW-:isotig18510	1.69e-16	3.88e-16	-	AT4G10840	6.8e-165	-	-	Tetratricopeptide repeat (TPR)-like superfamily protein	temp-max	0.79	1.36502e-17
CUST_4070_PI429951308	reCj18661:--W-:isotig18513	-	-	1.26e-10	AT1G65810	1.6e-149	-	-	P-loop containing nucleoside triphosphate hydrolases superfamily protein	temp-7d	-0.18	0.107493
CUST_4071_PI429951308	reCj18662:MSWR:isotig18514	3.97e-16	-	3.13e-15	AT5G43810	0	ZLL	ZWILLE	Encodes Argonaute10, a member of the EIF2C (elongation initiation factor 2c)/ Argonaute class of proteins. Required to establish the central-peripheral organization of the embryo apex. Along with WUS and CLV genes, controls the relative organization of central zone and peripheral zone cells in meristems. Acts in embryonic provascular tissue potentiating WUSCHEL function during meristem developmen…	temp-0h	0.75	3.7004e-15
CUST_4077_PI429951308	reCj18668:-SWR:isotig18520	-	7.06e-23	-	AT2G06510	0	ATRPA70A	ARABIDOPSIS THALIANA RPA70-KDA SUBUNIT A	Encodes a homolog of Replication Protein A that is involved in meiosis I in pollen mother cells. rpa1a mutants have a reduced number of class I crossovers. The protein is located in chromatin-associated foci in early leptotene and can be detected in these foci until late pachytene of meiosis I.	temp-0h	-0.87	1.63126e-24
CUST_4082_PI429951308	reCj18673:-SWR:isotig18525	-	2.17e-12	-	AT1G44910	1.1e-179	PRP40A	PRE-MRNA-PROCESSING PROTEIN 40A	Binds the carboxyl-terminal domain (CTD) of the largest subunit of RNA polymerase II and functions as a scaffold for RNA processing machineries.	temp-60d	0.65	9.85956e-11
CUST_4084_PI429951308	reCj18675:MSWR:isotig18527	-	1.44e-15	-	AT4G32330	1.1e-26	-	-	TPX2 (targeting protein for Xklp2) protein family	temp-60d	0.73	2.15611e-14
CUST_4092_PI429951308	reCj18683:MSWR:isotig18535	-	1.74e-17	3.81e-16	AT3G16630	0	KINESIN-13A	-	Kinesin-13A localized to entire Golgi stacks. Involved in trichome development.	temp-0h	0.84	1.34378e-21
CUST_4093_PI429951308	reCj18684:-S-R:isotig18536	-	1.57e-25	-	AT5G42620	0	-	-	metalloendopeptidases	temp-0h	0.94	3.80938e-37
CUST_4095_PI429951308	reCj18686:-SWR:isotig18538	1.79e-10	-	1.66e-14	AT1G76390	4.3e-45	PUB43	PLANT U-BOX 43	ARM repeat superfamily protein	daylength	-0.64	2.1384e-10
CUST_4099_PI429951308	reCj18690:--W-:isotig18542	-	5.86e-16	-	AT1G27170	1.3e-44	-	-	transmembrane receptors	temp-60d	0.69	2.07731e-12
CUST_4105_PI429951308	reCj18696:-SWR:isotig18548	-	7.13e-15	-	AT2G43250	2.4e-90	-	-	unknown protein	daylength	-0.75	2.199e-15
CUST_4114_PI429951308	reCj18705:--W-:isotig18557	2.69e-13	-	7e-14	AT1G74360	7.6e-179	-	-	Leucine-rich repeat protein kinase family protein	daylength	-0.76	1.01202e-15
CUST_4119_PI429951308	reCj18710:-SW-:isotig18562	3.94e-20	-	-	-	-	-	-	-	temp-0h	-0.91	1.77381e-30
CUST_4120_PI429951308	reCj18711:-SWR:isotig18563	-	3.55e-16	-	AT4G09630	5e-175	-	-	Protein of unknown function (DUF616)	temp-0h	-0.84	2.8145e-22
CUST_4122_PI429951308	reCj18713:--W-:isotig18565	5.69e-16	-	-	AT2G27430	1.3e-71	-	-	ARM repeat superfamily protein	temp-60d	-0.65	8.8577e-11
CUST_4123_PI429951308	reCj18714:-SWR:isotig18566	-	6.31e-20	-	AT4G27060	1e-111	TOR1	TORTIFOLIA 1	Encodes a novel, plant-specific microtubule-associated protein that regulates the orientation of cortical microtubules and the direction of organ growth. The protein plays a role in control of microtubule dependent anisotropic cell elongation. spr2 mutant rosette leaves, cauline leaves, roots, petioles and petals curl in an anticlockwise direction.	temp-0h	0.86	7.68024e-24
CUST_4134_PI429951308	reCj18725:-SWR:isotig18577	-	1.52e-13	3.11e-13	AT2G37050	0	-	-	Leucine-rich repeat protein kinase family protein	temp-0h	-0.75	2.01222e-15
CUST_4139_PI429951308	reCj18730:MSWR:isotig18582	2.74e-13	1.41e-15	-	AT5G15740	0	-	-	O-fucosyltransferase family protein	temp-30d	0.77	1.35319e-16
CUST_4145_PI429951308	reCj18736:-SWR:isotig18588	9.04e-10	-	-	AT4G34280	3.2e-163	-	-	transducin family protein / WD-40 repeat family protein	daylength	-0.27	0.016898
CUST_4151_PI429951308	reCj18742:MS--:isotig18594	1.92e-19	2.69e-21	-	AT2G27040	0	OCP11	OVEREXPRESSOR OF CATIONIC PEROXIDASE 11	AGO4 is a member of a class of PAZ/PIWI domain containing proteins involved in siRNA mediated gene silencing.Loss of function mutations have reduced site specific CpNpG and CpHpH methylation and increased susceptibility to bacterial pathogens.	temp-0h	0.92	2.04202e-33
CUST_4158_PI429951308	reCj18749:MSWR:isotig18601	6.85e-14	-	2.4e-14	AT5G32470	0	-	-	Haem oxygenase-like, multi-helical	temp-0h	-0.77	1.93311e-16
CUST_4162_PI429951308	reCj18753:MSWR:isotig18605	-	3.01e-12	-	AT3G07020	0	UGT80A2	UDP-GLUCOSYL TRANSFERASE 80A2	encodes a 3beta-hydroxy sterol UDP-glucosyltransferase. ugt80a2 mutant plants have reduced steryl glycoside and acyl steryl glycoside levels and reduced seed size. ugt80a2/b1 double mutants have normal levels of celluose and normal cold stress tolerance.	daylength	-0.65	8.95176e-11
CUST_4165_PI429951308	reCj18756:-SWR:isotig18608	4.14e-14	-	-	AT5G14720	0	-	-	Protein kinase superfamily protein	daylength	-0.79	4.00692e-18
CUST_4169_PI429951308	reCj18760:-SWR:isotig18612	-	-	3.36e-17	AT3G11560	0	-	-	LETM1-like protein	daylength	-0.86	2.6052e-24
CUST_4174_PI429951308	reCj18765:-SW-:isotig18617	-	6.33e-18	-	AT1G05200	0	ATGLR3.4	GLUTAMATE RECEPTOR 3.4	Encodes a putative glutamate receptor GLR3 with dual localization in plastid and plasma membrane.	temp-0h	0.85	4.26807e-23
CUST_4178_PI429951308	reCj18769:-SWR:isotig18621	-	3.11e-20	-	AT1G69070	2.6e-128	-	-	FUNCTIONS IN: molecular_function unknown	daylength	-0.86	4.76367e-24
CUST_4188_PI429951308	reCj18779:-SW-:isotig18631	-	2.8e-14	-	AT4G30825	0	-	-	Tetratricopeptide repeat (TPR)-like superfamily protein	daylength	-0.77	2.15587e-16
CUST_4196_PI429951308	reCj18787:-S-R:isotig18639	1.74e-13	-	-	AT4G33300	7.2e-138	ADR1-L1	ADR1-LIKE 1	Encodes a member of the ADR1 family nucleotide-binding leucine-rich repeat (NB-LRR) immune receptors.	temp-30d	0.89	1.01639e-27
CUST_4197_PI429951308	reCj18788:MSWR:isotig18640	9.18e-14	-	-	AT1G15130	0	-	-	Endosomal targeting BRO1-like domain-containing protein	temp-0h	-0.82	2.02098e-20
CUST_4200_PI429951308	reCj18791:-SWR:isotig18643	-	-	3.64e-15	AT5G15080	0	-	-	Protein kinase superfamily protein	daylength	-0.69	4.51943e-12
CUST_4205_PI429951308	reCj18796:---R:isotig18648	1.85e-15	-	-	AT5G04040	0	SDP1	SUGAR-DEPENDENT1	Encodes a triacylglycerol lipase that is involved in storage lipid breakdown during seed germination. The mutant plant exhibits a much slower rate of postgerminative growth than the wild type.	daylength	-0.8	1.94271e-18
CUST_4209_PI429951308	reCj18800:-S--:isotig18652	-	-	1.33e-13	AT2G34930	5.7e-104	-	-	disease resistance family protein / LRR family protein	temp-60d	0.75	2.08901e-15
CUST_4223_PI429951308	reCj18814:MSW-:isotig18666	-	2.05e-13	-	AT1G21740	9.2e-61	-	-	Protein of unknown function (DUF630 and DUF632)	temp-max	0.7	7.18564e-13
CUST_4224_PI429951308	reCj18815:-SWR:isotig18667	-	-	1.86e-13	AT1G13160	5.3e-172	-	-	ARM repeat superfamily protein	temp-0h	-0.8	6.58957e-19
CUST_4234_PI429951308	reCj18825:---R:isotig18677	1.19e-11	-	1.06e-11	AT4G32300	2e-125	SD2-5	S-DOMAIN-2 5	S-domain-2 5 (SD2-5)	temp-90d	-0.35	0.0015722
CUST_4236_PI429951308	reCj18827:-SWR:isotig18679	2.67e-19	-	2.42e-21	AT1G06470	4.3e-109	-	-	Nucleotide/sugar transporter family protein	temp-0h	-0.9	1.31004e-29
CUST_4240_PI429951308	reCj18831:-SWR:isotig18683	5.92e-13	-	1.2e-15	AT4G32180	0	ATPANK2	PANTOTHENATE KINASE 2	Encodes a protein with pantothenate kinase activity.	temp-90d	0.6	5.23205e-09
CUST_4245_PI429951308	reCj18836:-SWR:isotig18688	1.74e-19	3.18e-20	-	AT4G27060	0	TOR1	TORTIFOLIA 1	Encodes a novel, plant-specific microtubule-associated protein that regulates the orientation of cortical microtubules and the direction of organ growth. The protein plays a role in control of microtubule dependent anisotropic cell elongation. spr2 mutant rosette leaves, cauline leaves, roots, petioles and petals curl in an anticlockwise direction.	temp-30d	0.92	2.58949e-33
CUST_4247_PI429951308	reCj18838:-SWR:isotig18690	-	3.02e-23	-	AT5G21930	0	PAA2	P-TYPE ATPASE OF ARABIDOPSIS 2	P-Type ATPase, mediates copper transport to chloroplast thylakoid lumen. Required for accumulation of copper-containing plastocyanin in the thylakoid lumen and for effective photosynthetic electron transport	temp-0h	0.91	2.68321e-31
CUST_4262_PI429951308	reCj18853:-SWR:isotig18705	1.22e-13	2.93e-14	-	AT5G13690	0	NAGLU	N-ACETYL-GLUCOSAMINIDASE	Encodes an enzyme that is predicted to act as an alpha-N-acetylglucosaminidase (NAGLU). An naglu mutant arrests early in seed development but does not appear to have male or female gametophytic defects. Transcript levels for this gene are increased during reproductive development.	temp-60d	0.82	3.72356e-20
CUST_4263_PI429951308	reCj18854:MSWR:isotig18706	-	1.06e-23	-	AT2G44740	4.1e-51	CYCP4;1	CYCLIN P4;1	cyclin p4	temp-0h	0.87	5.99817e-25
CUST_4264_PI429951308	reCj18855:MSWR:isotig18707	-	2.07e-15	6.61e-12	AT5G63810	0	ATBGAL10	ARABIDOPSIS THALIANA BETA-GALACTOSIDASE 10	member of Glycoside Hydrolase Family 35	temp-0h	0.77	2.27861e-16
CUST_4277_PI429951308	reCj18869:-SW-:isotig18721	3.69e-14	-	4.09e-13	AT3G23150	0	ETR2	ETHYLENE RESPONSE 2	Involved in ethylene perception in Arabidopsis	temp-max	-0.78	2.23584e-17
CUST_4278_PI429951308	reCj18870:MSW-:isotig18722	5.33e-18	1.7e-20	-	AT1G69420	4e-146	-	-	DHHC-type zinc finger family protein	temp-30d	0.91	5.05056e-30
CUST_4283_PI429951308	reCj18875:-SW-:isotig18727	-	9.08e-13	-	AT2G32780	5.6e-47	ATUBP1	-	ubiquitin-specific protease 1 (UBP1)	daylength	-0.71	2.58812e-13
CUST_4286_PI429951308	reCj18878:-SW-:isotig18730	-	-	5.07e-14	AT4G16110	6.7e-117	ARR2	RESPONSE REGULATOR 2	Encodes a pollen-specific transcription factor involved in the expression of nuclear genes for components of mitochondrial complex I in Arabidopsis. Acts in concert with other type-B ARRs in the cytokinin signaling pathway. AHK3 mediates cytokinin-induced phosphorylation of ARR2 on the Asp-80 residue. This phosphorylation plays a positive role of ARR2 in cytokinin-mediated control of leaf longevi…	temp-90d	-0.63	6.99105e-10
CUST_4298_PI429951308	reCj18890:-SWR:isotig18742	9.73e-16	-	3.02e-14	AT5G05460	0	AtENGase85A	-	Glycosyl hydrolase family 85	temp-90d	0.6	6.81359e-09
CUST_4310_PI429951308	reCj18902:MSWR:isotig18754	2.84e-11	-	8.95e-12	AT2G31400	0	GUN1	GENOMES UNCOUPLED 1	Encodes a a chloroplast-localized pentatricopeptide-repeat protein involved in regulation of nuclear gene expression.	temp-90d	0.64	1.85985e-10
CUST_4315_PI429951308	reCj18908:MSWR:isotig18760	-	-	7.51e-16	AT2G25490	2.5e-151	FBL6	-	Encodes an F-box protein involved in the ubiquitin/proteasome-dependent proteolysis of EIN3.	temp-0h	-0.86	1.02192e-23
CUST_4316_PI429951308	reCj18909:----:isotig18761	5.82e-16	3.72e-15	-	AT5G42140	0	-	-	Regulator of chromosome condensation (RCC1) family with FYVE zinc finger domain	temp-7d	0.9	1.55683e-29
CUST_4318_PI429951308	reCj18911:-SWR:isotig18763	-	1.47e-23	-	-	-	-	-	-	temp-0h	0.9	1.08755e-28
CUST_4322_PI429951308	reCj18915:-SWR:isotig18767	2.48e-15	3.47e-14	-	AT2G04660	0	APC2	ANAPHASE-PROMOTING COMPLEX/CYCLOSOME 2	a highly conserved ubiquitin-protein ligase involved in cell cycle regulation	temp-30d	0.83	9.34068e-21
CUST_4325_PI429951308	reCj18918:-S-R:isotig18770	3.59e-20	9.49e-15	-	AT2G27810	0	NAT12	NUCLEOBASE-ASCORBATE TRANSPORTER 12	nucleobase-ascorbate transporter 12 (NAT12)	temp-0h	0.85	5.28425e-23
CUST_4327_PI429951308	reCj18920:-SWR:isotig18772	2.4e-20	-	-	AT4G33650	0	APEM1	ABERRANT PEROXISOME MORPHOLOGY 1	Encodes a protein with high sequence similarity to the dynamin superfamily. Among those members ADL2 was most closely related to Dnm1p of yeast and likely a member of the Vps1p subfamily. Widely expressed in various tissues with highest expression in flower tissues. Localizes to the chloroplast, mitochondrion and peroxisome. Involved in peroxisome and mitochondria fission in combination with DRP3…	temp-7d	0.89	2.18055e-27
CUST_4329_PI429951308	reCj18922:-SWR:isotig18774	4.14e-10	-	-	AT2G41900	1.8e-161	OXS2	OXIDATIVE STRESS 2	CCCH-type zinc finger protein with ARM repeat domain	daylength	-0.56	1.1388e-07
CUST_4335_PI429951308	reCj18928:-SWR:isotig18780	-	-	6.73e-15	-	-	-	-	-	daylength	-0.78	5.18749e-17
CUST_4345_PI429951308	reCj18938:-S--:isotig18790	-	-	7.51e-15	AT4G02780	0	GA1	GA REQUIRING 1	Catalyzes the conversion of geranylgeranyl pyrophosphate (GGPP) to copalyl pyrophosphate (CPP) of gibberellin biosynthesis	temp-7d	0.87	1.37109e-24
CUST_4349_PI429951308	reCj18942:-SW-:isotig18794	4.93e-17	-	-	AT3G08840	0	-	-	D-alanine--D-alanine ligase family	temp-60d	0.86	5.2099e-24
CUST_4351_PI429951308	reCj18944:-SWR:isotig18796	-	7.24e-15	-	AT3G22960	0	PKP1	PLASTIDIAL PYRUVATE KINASE 1	encodes a chloroplast pyruvate kinase alpha subunit. Important for seed oil biosynthesis. Ubiquitously expressed, with significantly increased expression in maturing seeds.	daylength	-0.77	1.7817e-16
CUST_4356_PI429951308	reCj18949:-SWR:isotig18801	-	1.21e-16	-	AT3G16630	0	KINESIN-13A	-	Kinesin-13A localized to entire Golgi stacks. Involved in trichome development.	temp-0h	0.87	1.04055e-24
CUST_4358_PI429951308	reCj18951:-SWR:isotig18803	2.8e-15	-	-	AT4G25120	1.4e-28	SRS2	SUPPRESSOR OF RAD SIX-SCREEN MUTANT 2	Encodes a homolog of the yeast SRS2 (Suppressor of RAD Six-screen mutant 2) helicase. The Arabidopsis SRS2 is a functional 3?- to 5?-helicase. Biochemical studies show that SRS2 disrupts recombinogenic DNA intermediates and facilitates single strand annealing.	temp-90d	0.73	3.82749e-14
CUST_4362_PI429951308	reCj18955:-SWR:isotig18807	6.04e-20	-	1.03e-19	AT1G79730	1.3e-121	ELF7	EARLY FLOWERING 7	Encodes a PAF1 homolog that is involved in the control of flowering time by elevating FLC expression to a level that creates the vernalization-responsive, winter-annual habit. Yeast PAF1 is a component of a five-member complex that associates with RNA pol II and is thought to regulate gene expression by recruiting SET1 (a histone 3 Lys 4 [H3-K4] methyl transferase) to the initially transcribed [5…	temp-0h	-0.86	1.2338e-23
CUST_4363_PI429951308	reCj18956:-SWR:isotig18808	3.49e-13	-	-	AT1G06230	2.4e-107	GTE4	GLOBAL TRANSCRIPTION FACTOR GROUP E4	This gene is predicted to encode a bromodomain-containing protein. Plant lines expressing RNAi constructs targeted against GTE4 show some resistance to agrobacterium-mediated root transformation.	daylength	-0.69	3.47695e-12
CUST_4364_PI429951308	reCj18957:MSWR:isotig18809	-	7.07e-12	-	AT5G35180	0	-	-	FUNCTIONS IN: phosphoinositide binding	daylength	-0.59	1.39898e-08
CUST_4369_PI429951308	reCj18962:-SWR:isotig18814	5.02e-19	-	2.04e-22	AT3G01100	0	ATHYP1	ARABIDOPSIS THALIANA HYPOTHETICAL PROTEIN 1	unknown protein, has cDNAs and ESTs associated to it	daylength	-0.81	1.41166e-19
CUST_4375_PI429951308	reCj18968:-SWR:isotig18820	3.74e-21	1.99e-20	-	AT2G40730	0	CTEXP	CYTOPLASMIC TRNA EXPORT PROTEIN	Protein kinase family protein with ARM repeat domain	temp-30d	0.91	1.96474e-31
CUST_4379_PI429951308	reCj18972:-SWR:isotig18824	1.46e-14	5.9e-14	-	AT4G36280	3.1e-160	-	-	Histidine kinase-, DNA gyrase B-, and HSP90-like ATPase family protein	temp-60d	0.87	1.10294e-24
CUST_4382_PI429951308	reCj18975:MSWR:isotig18827	3.04e-12	-	-	AT3G46220	2.4e-76	-	-	unknown protein	daylength	-0.63	6.85339e-10
CUST_4384_PI429951308	reCj18977:MSWR:isotig18829	-	8.96e-17	-	AT1G30440	0	-	-	Phototropic-responsive NPH3 family protein	temp-0h	0.84	2.00943e-21
CUST_4390_PI429951308	reCj18983:-SW-:isotig18835	1.29e-16	-	-	AT2G05760	0	-	-	Xanthine/uracil permease family protein	temp-0h	0.83	3.4726e-21
CUST_4392_PI429951308	reCj18985:-SWR:isotig18837	-	1.52e-15	-	AT1G55270	0	-	-	Galactose oxidase/kelch repeat superfamily protein	temp-30d	0.79	1.79595e-17
CUST_4398_PI429951308	reCj18991:MSWR:isotig18843	-	8.36e-15	-	AT2G35155	0	-	-	Trypsin family protein	temp-0h	0.9	2.0424e-28
CUST_4402_PI429951308	reCj18995:--WR:isotig18847	-	-	9.65e-23	AT5G10940	0	ASG2	ALTERED SEED GERMINATION 2	transducin family protein / WD-40 repeat family protein	temp-0h	-0.93	5.29348e-35
CUST_4404_PI429951308	reCj18997:-S-R:isotig18849	1.48e-10	-	1.57e-12	AT5G64300	0	ATGCH	ARABIDOPSIS THALIANA GTP CYCLOHYDROLASE II	encodes GTP cyclohydrolase II that can functionally complement E. coli mutant deficient in this gene. It also has 3,4-dihydroxy-2-butanone-4-phosphate synthase activity which makes it a bifunctional enzyme involved in the formation of the pyrimidine and of the carbohydrate from GTP and ribulose-5-phosphate, respectively	temp-max	-0.7	7.30207e-13
CUST_4405_PI429951308	reCj18998:-S-R:isotig18850	-	2.69e-12	-	AT3G16620	0	ATTOC120	ARABIDOPSIS THALIANA TRANSLOCON OUTER COMPLEX PROTEIN 120	component of TOC complex, plastid protein import machinery.	daylength	-0.65	1.03276e-10
CUST_4406_PI429951308	reCj18999:--W-:isotig18851	-	9.48e-17	-	AT3G06030	0	ANP3	NPK1-RELATED PROTEIN KINASE 3	NPK1-related protein kinase 3	temp-0h	0.83	4.55786e-21
CUST_4411_PI429951308	reCj19005:-SW-:isotig18857	2.41e-17	-	-	AT5G18860	0	NSH3	NUCLEOSIDE HYDROLASE 3	Encodes a purine nucleoside hydrolase active in the apoplast. It might play a role in salvaging extracellular ATP. NSH3 transcript levels rise in response to jasmonic acid and wounding.	temp-60d	0.75	4.04584e-15
CUST_4414_PI429951308	reCj19008:-S--:isotig18860	8.79e-16	-	5.09e-15	AT3G15095	1e-23	HCF243	HIGH CHLOROPHYLL FLUORESCENCE 243	Encodes HCF243 (high chlorophyll fluorescence), a chloroplast-localized protein involved in the D1 protein stability of the photosystem II complex1.	temp-30d	0.84	3.47136e-22
CUST_4422_PI429951308	reCj19016:-SWR:isotig18868	8.54e-16	-	-	AT5G50180	3.9e-151	-	-	Protein kinase superfamily protein	temp-0h	-0.77	2.76316e-16
CUST_4424_PI429951308	reCj19018:-SWR:isotig18870	-	-	9.3e-18	AT5G40740	0	44779	AUGMIN SUBUNIT 6	unknown protein	temp-0h	-0.85	2.44073e-23
CUST_4429_PI429951308	reCj19023:-SWR:isotig18875	-	1.88e-13	-	AT5G25070	9.4e-78	-	-	unknown protein	temp-0h	-0.77	3.22652e-16
CUST_4431_PI429951308	reCj19025:MSWR:isotig18877	-	-	5.89e-13	AT4G24270	0	EMB140	EMBRYO DEFECTIVE 140	A locus involved in embryogenesis. Mutations in this locus result in embryo lethality.	temp-0h	-0.59	1.58751e-08
CUST_4445_PI429951308	reCj19039:-SWR:isotig18891	-	3.53e-23	-	AT4G39840	2.4e-37	-	-	unknown protein	temp-0h	0.92	1.73498e-32
CUST_4453_PI429951308	reCj19047:MSWR:isotig18899	3.58e-22	1.09e-22	-	AT2G26730	0	-	-	Leucine-rich repeat protein kinase family protein	temp-0h	0.89	3.6909e-28
CUST_4458_PI429951308	reCj19052:-SWR:isotig18904	9.88e-14	-	5.37e-13	AT1G77280	1.1e-165	-	-	Protein kinase protein with adenine nucleotide alpha hydrolases-like domain	temp-0h	0.79	1.14674e-17
CUST_4461_PI429951308	reCj19055:MSWR:isotig18907	1.83e-15	-	1.24e-14	AT4G37870	0	PEPCK	PHOSPHOENOLPYRUVATE CARBOXYKINASE	Encodes a phosphoenolpyruvate carboxykinase that localizes to the cytosol.	daylength	0.7	1.21332e-12
CUST_4462_PI429951308	reCj19056:MSWR:isotig18908	3.39e-22	-	-	AT5G26240	0	ATCLC-D	-	member of Anion channel protein family	temp-0h	-0.91	1.36011e-31
CUST_4464_PI429951308	reCj19058:MSWR:isotig18910	1.02e-17	-	-	AT1G64550	0	ATABCF3	-	Encodes a member of GCN subfamily. Predicted to be involved in stress-associated protein translation control. The mutant is affected in MAMP ((microbe-associated molecular patterns)-induced stomatal closure, but not other MAMP-induced responses in the leaves.	temp-0h	-0.8	1.46225e-18
CUST_4468_PI429951308	reCj19062:-SWR:isotig18914	3.58e-17	-	4.5e-16	AT5G20350	0	TIP1	TIP GROWTH DEFECTIVE 1	Encodes a protein containing ankyrin and DHHC-CRD domain. Acts to restrict the size of the swelling that forms at the beginning of root hair cell growth, possibly by a mechanism that requires RHD1. Mutant displays defects in both root hair and pollen tube growth.	temp-0h	-0.77	3.49594e-16
CUST_4471_PI429951308	reCj19065:-SWR:isotig18917	-	2.34e-12	-	AT4G32600	2.4e-109	-	-	zinc finger (C3HC4-type RING finger) family protein	daylength	-0.77	1.50556e-16
CUST_4475_PI429951308	reCj19069:-SWR:isotig18921	-	-	1.22e-14	AT1G50500	0	HIT1	HEAT-INTOLERANT 1	encodes a member of VPS53 family protein involved in the retrograde trafficking of vesicles to the late Golgi. Mutants in this gene are more sensitive to heat and osmotic stress.	daylength	-0.79	7.15068e-18
CUST_4476_PI429951308	reCj19070:-SWR:isotig18922	8.17e-14	1.3e-12	-	AT1G67550	0	URE	UREASE	Encodes a nickel-containing urea hydrolase involved in nitrogen recycling. It requires three urease accessory proteins for its activation.	temp-60d	0.9	3.92494e-29
CUST_4477_PI429951308	reCj19071:--WR:isotig18923	-	1.13e-21	-	AT3G46510	0	PUB13	PLANT U-BOX 13	Encodes a protein containing a UND, a U-box, and an ARM domain. This protein has E3 ubiquitin ligase activity based on in vitro assays. Can be phosphorylated in vitro by MLPK, ARK1, and ARK2 but not by SD1-29. Involved in ubiquitination of pattern recognition receptor FLS2.	temp-0h	0.89	4.30247e-27
CUST_4483_PI429951308	reCj19077:-S--:isotig18929	-	-	1.34e-14	AT5G67360	3.7e-152	ARA12	-	Encodes a subtilisin-like serine protease essential for mucilage release from seed coats.	temp-30d	0.81	4.05589e-19
CUST_4486_PI429951308	reCj19080:-SW-:isotig18932	-	4.16e-15	-	AT2G20020	1.8e-163	ATCAF1	-	Promotes the splicing of chloroplast group II introns. Splices clpP-1 and ropC1 introns.	daylength	-0.65	8.62244e-11
CUST_4490_PI429951308	reCj19084:-SWR:isotig18936	7.41e-13	2.43e-13	-	AT4G31540	0	EXO70G1	EXOCYST SUBUNIT EXO70 FAMILY PROTEIN G1	A member of EXO70 gene family, putative exocyst subunits, conserved in land plants. Arabidopsis thaliana contains 23 putative EXO70 genes, which can be classified into eight clusters on the phylogenetic tree.	temp-30d	0.82	2.41408e-20
CUST_4494_PI429951308	reCj19088:MSWR:isotig18940	6.81e-21	1.55e-24	-	AT1G18840	2.7e-46	IQD30	IQ-DOMAIN 30	IQ-domain 30 (IQD30)	temp-0h	0.93	2.95946e-35
CUST_4501_PI429951308	reCj19095:-SWR:isotig18947	-	1.13e-14	-	AT4G04940	0	-	-	transducin family protein / WD-40 repeat family protein	temp-0h	-0.71	2.92093e-13
CUST_4511_PI429951308	reCj19106:-S--:isotig18958	3.69e-19	-	-	AT1G55020	0	LOX1	LIPOXYGENASE 1	lipoxygenase, a defense gene conferring resistance Xanthomonas campestris	temp-0h	0.88	2.05635e-26
CUST_4529_PI429951308	reCj19124:MSW-:isotig18976	-	1.38e-14	4.48e-15	AT5G57990	2.7e-88	UBP23	UBIQUITIN-SPECIFIC PROTEASE 23	Encodes a ubiquitin-specific protease.	temp-0h	-0.81	1.34561e-19
CUST_4531_PI429951308	reCj19126:MSWR:isotig18978	8.73e-20	5.52e-16	-	AT2G30820	2.6e-18	-	-	unknown protein	temp-0h	0.88	1.34526e-26
CUST_4536_PI429951308	reCj19131:MS-R:isotig18983	8.14e-12	-	1.26e-12	AT5G20250	0	DIN10	DARK INDUCIBLE 10	encodes a member of glycosyl hydrolase family 36. Expression is induced within 3 hours of dark treatment, in senescing leaves and treatment with exogenous photosynthesis inhibitor. Induction of gene expression was suppressed in excised leaves supplied with sugar. The authors suggest that the gene's expression pattern is responding to the level of sugar in the cell.	temp-0h	0.8	2.68099e-18
CUST_4540_PI429951308	reCj19135:-SWR:isotig18987	-	1.51e-13	-	AT5G47750	0	D6PKL2	D6 PROTEIN KINASE LIKE 2	D6 protein kinase like 2 (D6PKL2)	temp-max	0.78	6.72834e-17
CUST_4554_PI429951308	reCj19149:-SWR:isotig19001	1.84e-18	-	9.01e-18	AT1G50380	0	-	-	Prolyl oligopeptidase family protein	temp-min	-0.95	7.08957e-39
CUST_4555_PI429951308	reCj19150:-SWR:isotig19002	-	1.54e-15	-	AT5G66750	0	DDM1	DECREASED DNA METHYLATION 1	Protein is similar to SWI2/SNF2 chromatin remodeling proteins. DDM1 is appears to act as a chromatin-remodeling ATPase involved in cytosine methylation in CG and non-CG contexts. Involved in gene silencing and maintenance of DNA methylation and histone methylation. Hypomethylation of many genomic regions occurs in ddm1 mutants, and can cause several phenotypic abnormalities, but some loci, such a…	temp-0h	0.86	2.12132e-24
CUST_4559_PI429951308	reCj19154:MSWR:isotig19006	4.71e-16	-	-	AT4G33300	4.4e-115	ADR1-L1	ADR1-LIKE 1	Encodes a member of the ADR1 family nucleotide-binding leucine-rich repeat (NB-LRR) immune receptors.	temp-7d	0.91	3.69757e-31
CUST_4560_PI429951308	reCj19155:--W-:isotig19007	2.94e-13	-	2.95e-13	AT5G60450	8e-140	ARF4	AUXIN RESPONSE FACTOR 4	Encodes a member of the ARF family of transcription factors which mediate auxin responses. ARF4 appears to have redundant function with ETT(ARF3) in specifying abaxial cell identity.	temp-30d	0.86	2.41625e-24
CUST_4561_PI429951308	reCj19156:-SWR:isotig19008	1.72e-12	3.65e-15	-	AT3G09780	0	CCR1	CRINKLY4 RELATED 1	CRINKLY4 related 1 (CCR1)	daylength	0.78	1.88785e-17
CUST_4581_PI429951308	reCj19176:-S-R:isotig19028	3.53e-16	-	-	AT2G18650	1.9e-53	MEE16	MATERNAL EFFECT EMBRYO ARREST 16	maternal effect embryo arrest 16 (MEE16)	temp-0h	0.93	3.89068e-34
CUST_4587_PI429951308	reCj19182:M--R:isotig19034	-	-	3.59e-17	AT3G20630	0	UBP14	UBIQUITIN-SPECIFIC PROTEASE 14	Encodes a ubiquitin-specific protease. Identical to TTN6. Loss of function mutations are embryo lethals, having development arrested at the preglobular/globular stage. Also involved in root responses to phosphate deficiency.	temp-0h	-0.88	5.87722e-26
CUST_4597_PI429951308	reCj19192:-SWR:isotig19044	4.55e-20	4.83e-13	-	AT5G49570	0	AtPNG1	PEPTIDE-N-GLYCANASE 1	Encodes a protein that has peptide:N-glycanase activity in enzymatic assay in heterologous systems (although the activity was not detected in wild-type plants).	temp-60d	0.9	2.25857e-28
CUST_4603_PI429951308	reCj19198:-SWR:isotig19050	1.64e-15	-	-	AT5G11490	0	-	-	adaptin family protein	temp-7d	0.88	1.55896e-26
CUST_4604_PI429951308	reCj19199:-SWR:isotig19051	5.05e-14	-	-	AT4G14210	0	PDS3	PHYTOENE DESATURASE 3	Encodes phytoene desaturase (phytoene dehydrogenase), an enzyme that catalyzes the desaturation of phytoene to zeta-carotene during carotenoid biosynthesis. Processed protein is localized to the plastid.	daylength	-0.82	1.69153e-20
CUST_4606_PI429951308	reCj19201:-SWR:isotig19053	-	1.81e-14	-	AT4G08550	9.9e-148	-	-	electron carriers	temp-30d	0.7	6.07583e-13
CUST_4609_PI429951308	reCj19204:-SWR:isotig19056	4.01e-14	-	1.61e-16	AT4G37270	0	HMA1	HEAVY METAL ATPASE 1	Encodes a P1B-type ATPases that is localized to the chloroplast envelope and is involved in the transport of Cu into chloroplasts. It is essential for growth under high light conditions.	temp-0h	-0.71	5.22638e-13
CUST_4615_PI429951308	reCj19210:-S-R:isotig19062	-	2.16e-14	-	AT5G12930	3e-10	-	-	unknown protein	temp-0h	0.81	5.51786e-19
CUST_4617_PI429951308	reCj19212:-SWR:isotig19064	1.89e-16	7.76e-19	-	AT1G24764	0	MAP70-2	MICROTUBULE-ASSOCIATED PROTEINS 70-2	Member of the MAP70 protein family.	temp-0h	0.92	3.07001e-32
CUST_4630_PI429951308	reCj19225:MSWR:isotig19077	1.43e-16	-	3.12e-13	AT1G68560	0	ATXYL1	ALPHA-XYLOSIDASE 1	Encodes a bifunctional alpha-l-arabinofuranosidase/beta-d-xylosidase that belongs to family 3 of glycoside hydrolases.	temp-30d	-0.82	2.70508e-20
CUST_4637_PI429951308	reCj19232:-SWR:isotig19084	-	2.79e-22	-	AT5G58170	0	GDPD	GLYCEROPHOSPHODIESTER PHOSPHODIESTERASE	Encodes a member of the glycerophosphodiester phosphodiesterase like (GDPD-like) family.	temp-0h	0.93	1.27138e-34
CUST_4638_PI429951308	reCj19233:MSW-:isotig19085	4.6e-19	-	-	AT1G49720	2.5e-38	ABF1	ABSCISIC ACID RESPONSIVE ELEMENT-BINDING FACTOR 1	Identified as a protein that binds to abscisic acid response elements. May mediate transcriptional regulation of ABA responses.	daylength	-0.85	5.38246e-23
CUST_4645_PI429951308	reCj19240:MSWR:isotig19092	-	1.16e-12	-	AT2G41770	0	-	-	Protein of unknown function (DUF288)	temp-30d	0.68	8.11898e-12
CUST_4652_PI429951308	reCj19247:MSWR:isotig19099	7.76e-14	-	1.92e-14	AT2G29630	0	THIC	THIAMINC	Encodes a protein involved in thiamin biosynthesis. The protein is an iron-sulfur cluster protein predicted to catalyze the conversion of 5-aminoimidazole ribonucleotide (AIR) to hydroxymethylpyrimidine (HMP) or hydroxymethylpyrimidine phosphate (HMP-P). A severe reduction of THIC levels in plants decreases vitamin B1 (thiamin diphosphate (TPP)) levels and also leads to changes in the levels of n…	temp-0h	-0.74	1.30658e-14
CUST_4654_PI429951308	reCj19249:MSWR:isotig19101	-	2.01e-17	-	AT1G78570	0	RHM1	RHAMNOSE BIOSYNTHESIS 1	Encodes a UDP-L-Rhamnose synthase involved in the biosynthesis of rhamnose, a major monosaccharide component of pectin. Catalyzes the conversion of UDP-D-Glc to UDP-L-Rha. The dehydrogenase domain of RHM1 was shown to catalyze the conversion of UDP-D-Glc to the reaction intermediate UDP-4-keto-6-deoxy-D-Glc using recombinant protein assay but the activity of the full-length protein was not determ…	temp-7d	0.86	1.68464e-23
CUST_4671_PI429951308	reCj19266:-SWR:isotig19118	-	1.01e-14	-	AT2G34970	0	-	-	Trimeric LpxA-like enzyme	daylength	-0.76	1.10873e-15
CUST_4672_PI429951308	reCj19267:MSW-:isotig19119	9.7e-15	1.31e-16	6.95e-15	AT2G40280	0	-	-	S-adenosyl-L-methionine-dependent methyltransferases superfamily protein	temp-90d	0.77	1.97666e-16
CUST_4676_PI429951308	reCj19271:-SW-:isotig19123	-	4.11e-16	-	AT5G13300	0	AGD3	ARF-GAP DOMAIN3	Belongs to 15-member small GTPase gene family, ARF-GAP domain proteins (AGD)	temp-90d	0.68	5.34196e-12
CUST_4686_PI429951308	reCj19281:MSWR:isotig19133	1.66e-20	-	5.37e-23	AT5G57580	0	-	-	Calmodulin-binding protein	temp-0h	-0.89	1.54854e-27
CUST_4687_PI429951308	reCj19282:MSWR:isotig19134	5.47e-15	2.5e-15	-	AT5G57970	6.5e-85	-	-	DNA glycosylase superfamily protein	temp-30d	0.81	2.7965e-19
CUST_4695_PI429951308	reCj19290:MSWR:isotig19142	2.85e-13	-	-	AT2G31170	2e-54	FIONA	FIONA	Encodes the cysteinyl t-RNA synthetase SYCO ARATH (SYCO), which is expressed and required in the central cell but not in the antipodals. SYCO, localized to the mitochondria, is necessary for mitochondrial cristae integrity. Mutation of this gene affects the lifespan of adjacent accessory cells.	temp-0h	-0.68	5.88677e-12
CUST_4700_PI429951308	reCj19295:MSWR:isotig19147	2.51e-20	-	1.97e-21	AT5G24260	0	-	-	prolyl oligopeptidase family protein	temp-7d	-0.92	3.3226e-32
CUST_4703_PI429951308	reCj19298:MSWR:isotig19150	-	-	6.09e-11	AT4G03200	0	-	-	catalytics	daylength	-0.71	3.91419e-13
CUST_4707_PI429951308	reCj19302:-SWR:isotig19154	-	6.03e-14	-	AT3G13000	2.7e-163	-	-	Protein of unknown function, DUF547	daylength	0.71	2.64357e-13
CUST_4711_PI429951308	reCj19306:-SWR:isotig19158	-	-	1.68e-14	AT4G26640	9.7e-95	WRKY20	-	member of WRKY Transcription Factor	temp-0h	-0.78	6.81733e-17
CUST_4712_PI429951308	reCj19307:-SWR:isotig19159	9.28e-14	-	1.56e-12	AT2G38970	1.8e-172	-	-	Zinc finger (C3HC4-type RING finger) family protein	temp-0h	0.82	8.69661e-20
CUST_4717_PI429951308	reCj19312:-S--:isotig19164	-	-	1.58e-20	AT1G67720	2.8e-145	-	-	Leucine-rich repeat protein kinase family protein	temp-0h	0.87	5.5826e-25
CUST_4723_PI429951308	reCj19318:-SWR:isotig19170	1.52e-14	-	8.64e-15	AT5G45110	1.7e-133	NPR3	NPR1-LIKE PROTEIN 3	Encodes a paralog of NPR1. Involved in negative regulation of defense responses against bacterial and oomycete pathogens. npr3 mutants has elevated level of PR1 expression. Interacts with TGA2, TGA3, TGA5 and TGA6 in yeast two hybrid assays.	temp-0h	-0.68	5.17866e-12
CUST_4726_PI429951308	reCj19321:MSWR:isotig19173	-	-	2.53e-12	AT3G55610	0	P5CS2	DELTA 1-PYRROLINE-5-CARBOXYLATE SYNTHASE 2	encodes delta 1-pyrroline-5-carboxylate synthetase B. Gene expression is induced by dehydration, high salt and ABA. Knock-out mutations in P5CS2 are embryo-lethal. P5CS2 appears to be present in different cells and/or different subcellular locations from P5CS1 in a tissue-dependent manner.	temp-90d	-0.58	2.93105e-08
CUST_4728_PI429951308	reCj19323:-SWR:isotig19175	1.2e-14	5.77e-19	-	AT3G04820	0	-	-	Pseudouridine synthase family protein	daylength	-0.81	1.34866e-19
CUST_4734_PI429951308	reCj19329:-SWR:isotig19181	2.66e-14	-	-	AT1G60490	0	ATVPS34	-	Encodes a phosphatidylinositol 3-kinase that is expressed in most plant tissues. Defects in VPS34 affect a number of cellular processes. Loss of function mutations are not transmitted through the male gametophyte due to defects in microgametogenesis therefore it is difficult to assess the effects of loss of VPS34 function in the whole plant. Involved in salt-stress responses.	temp-7d	0.8	1.07718e-18
CUST_4743_PI429951308	reCj19338:-SWR:isotig19190	7.33e-15	-	-	AT3G11670	0	DGD1	DIGALACTOSYL DIACYLGLYCEROL DEFICIENT 1	Responsible for the final assembly of galactolipids in photosynthetic membranes. Provides stability to the PS I core complex (e.g. subunits PsaD, PsaE).	temp-30d	0.92	2.03255e-32
CUST_4763_PI429951308	reCj19358:MSWR:isotig19210	-	2.27e-12	5.16e-12	AT1G01540	0	-	-	Protein kinase superfamily protein	daylength	-0.74	8.12628e-15
CUST_4770_PI429951308	reCj19366:MSWR:isotig19218	-	1.37e-13	-	AT5G41460	0	-	-	Protein of unknown function (DUF604)	temp-30d	0.74	1.13236e-14
CUST_4787_PI429951308	reCj19383:-S-R:isotig19235	9.14e-16	4.54e-22	6.77e-14	AT4G18020	3.6e-49	PRR2	PSEUDO-RESPONSE REGULATOR 2	Encodes pseudo-response regulator 2 (APRR2) that interacts with a calcium sensor (CML9).	temp-max	0.85	2.72222e-23
CUST_4789_PI429951308	reCj19385:-SWR:isotig19237	1.12e-15	1.89e-20	-	AT1G17270	1.1e-176	-	-	O-fucosyltransferase family protein	temp-30d	0.87	3.03456e-25
CUST_4805_PI429951308	reCj19401:-S--:isotig19253	1.49e-14	6.03e-16	-	AT3G07210	1.1e-54	-	-	unknown protein	temp-7d	0.88	5.29572e-26
CUST_4809_PI429951308	reCj19405:--WR:isotig19257	3.11e-12	-	-	AT3G57570	1.2e-132	-	-	ARM repeat superfamily protein	temp-0h	-0.71	4.97388e-13
CUST_4820_PI429951308	reCj19416:-SWR:isotig19268	2.78e-20	-	-	AT1G17720	0	ATB BETA	-	type 2A protein serine/threonine phosphatase 55 kDa B	temp-0h	-0.92	4.65679e-32
CUST_4824_PI429951308	reCj19420:-SWR:isotig19272	4.29e-18	-	1.65e-13	AT1G19485	0	-	-	Transducin/WD40 repeat-like superfamily protein	temp-60d	0.83	4.80118e-21
CUST_4828_PI429951308	reCj19424:-SWR:isotig19276	1.02e-17	-	-	AT4G36650	1.8e-163	PBRP	PLANT-SPECIFIC TFIIB-RELATED PROTEIN	Encodes a protein with similarity to the general transcription factor TFIIB. pBRP binds rDNA sequences in vitro. pBRP has been localized to the outer face of the plastid membrane with GFP fusion however, under conditions of proteosome inhibition it is found in the nucleus.	temp-0h	-0.84	2.59031e-22
CUST_4830_PI429951308	reCj19426:MSWR:isotig19278	8.95e-25	-	2.73e-26	AT4G29010	0	AIM1	ABNORMAL INFLORESCENCE MERISTEM	Functions in beta-oxidation of fatty acids, similar to CuMFP with L-3-hydroxyacyl-CoA hydrolyase , L-3-hydroxyacyl-dehydrogenase, D-3-hydroxyacyl-CoA epimerase, and 3, 2-enoyl-CoA isomerase activities	temp-0h	-0.94	3.86609e-36
CUST_4831_PI429951308	reCj19427:--W-:isotig19279	-	1.71e-15	3.72e-16	AT4G11160	0	-	-	Translation initiation factor 2, small GTP-binding protein	temp-0h	-0.81	5.84282e-19
CUST_4837_PI429951308	reCj19433:-SW-:isotig19285	-	-	2.04e-21	AT5G20170	8.2e-160	-	-	RNA polymerase II transcription mediators	temp-0h	-0.92	1.13831e-33
CUST_4849_PI429951308	reCj19445:MS--:isotig19297	5.59e-16	-	-	AT3G62270	0	-	-	HCO3- transporter family	daylength	-0.68	7.76915e-12
CUST_4852_PI429951308	reCj19448:MSWR:isotig19300	5.47e-17	-	-	AT4G33410	4.8e-173	ATSPPL1	SIGNAL PEPTIDE PEPTIDASE-LIKE 1	SIGNAL PEPTIDE PEPTIDASE-LIKE 1 (SPPL1)	temp-min	-0.97	2.12558e-50
CUST_4854_PI429951308	reCj19450:-SW-:isotig19302	-	1.8e-13	-	AT5G02860	0	-	-	Pentatricopeptide repeat (PPR) superfamily protein	daylength	-0.76	4.68156e-16
CUST_4864_PI429951308	reCj19461:-SW-:isotig19313	2.31e-14	1.62e-12	-	AT3G17450	2.1e-43	-	-	hAT dimerisation domain-containing protein	temp-0h	-0.84	6.59237e-22
CUST_4868_PI429951308	reCj19465:-SWR:isotig19317	6.97e-21	1.11e-21	1.46e-19	AT5G04060	0	-	-	S-adenosyl-L-methionine-dependent methyltransferases superfamily protein	temp-0h	0.87	1.92294e-25
CUST_4878_PI429951308	reCj19475:--WR:isotig19327	1.77e-18	-	1.9e-22	AT3G57520	0	AtSIP2	SEED IMBIBITION 2	SIP2 encodes a raffinose-specific alpha-galactosidase that catalyzes the breakdown of raffinose into alpha-galatose and sucrose. This enzyme may function in unloading raffinose from the phloem as part of sink metabolism. Although it was originally predicted to act as a raffinose synthase (RS), that activity was not observed for recombinant SIP2.	temp-30d	-0.94	2.04691e-36
CUST_4880_PI429951308	reCj19477:MSWR:isotig19329	-	-	1.09e-22	AT3G54540	0	GCN4	GENERAL CONTROL NON-REPRESSIBLE 4	member of GCN subfamily	temp-0h	-0.93	8.37659e-36
CUST_4887_PI429951308	reCj19484:-S-R:isotig19336	-	9.85e-13	-	AT3G11760	4.8e-157	-	-	unknown protein	daylength	0.76	6.67189e-16
CUST_4888_PI429951308	reCj19485:-SW-:isotig19337	6.05e-20	-	8.23e-18	AT3G03300	4e-159	ATDCL2	DICER-LIKE 2	Encodes a Dicer-like protein that functions in the antiviral silencing response in turnip-crinkle virus-infected plants but not in TMV or CMV-strain-Y-infected plants. Involved in the production of ta-siRNAs. Partially antagonizes the production of miRNAs by DCL1. Substitutes for DCL4 to produce viral siRNA when DCL4 is missing or inhibited. Able to produce siRNAs but not miRNAs.	temp-30d	0.88	4.72626e-26
CUST_4889_PI429951308	reCj19486:-SWR:isotig19338	3.67e-19	1.76e-15	-	AT2G07050	0	CAS1	CYCLOARTENOL SYNTHASE 1	Involved in the biosynthesis of brassinosteroids. Catalyzes the reaction from epoxysqualene to cycloartenol.	temp-30d	0.92	7.23748e-32
CUST_4891_PI429951308	reCj19488:MSWR:isotig19340	1.8e-17	-	-	AT1G12360	0	KEU	KEULE	encodes a Sec1 protein and expressed throughout the plant. physically interacts with Syntaxin1 and is required for cytokinesis.	daylength	-0.85	4.20608e-23
CUST_4900_PI429951308	reCj19497:-SWR:isotig19349	-	-	2.57e-19	AT4G28300	3.7e-38	-	-	Encodes a protein with 13.6% proline amino acids that is predicted to localize to the cell wall.	temp-0h	-0.93	7.47703e-35
CUST_4903_PI429951308	reCj19500:-S--:isotig19352	1.23e-22	3.43e-23	-	AT2G19130	0	-	-	S-locus lectin protein kinase family protein	temp-30d	0.91	1.00768e-30
CUST_4907_PI429951308	reCj19504:-SWR:isotig19356	-	-	2.34e-13	AT3G16810	3.3e-154	APUM24	PUMILIO 24	Encodes a member of the Arabidopsis Pumilio (APUM) proteins containing PUF domain (eight repeats of approximately 36 amino acids each). PUF proteins regulate both mRNA stability and translation through sequence-specific binding to the 3' UTR of target mRNA transcripts.	temp-min	-0.88	7.39246e-27
CUST_4912_PI429951308	reCj19509:MSWR:isotig19361	5.69e-12	-	-	AT3G48560	0	IMR1	IMIDAZOLE RESISTANT 1	Catalyzes the formation of acetolactate from pyruvate, the first step in valine and isoleucine biosynthesis. Requires FAD, thiamine pyrophosphate and Mg. Inhibited by the sulphonylurea herbicide, chlorsulphuron, and the imidazolinone herbicide, imazapyr. The obtained crystal structure of acetohydroxyacid synthase AHAS, EC 2.2.1.6)in complex with herbicides of the sulphonylurea and imidazolinone f…	temp-30d	0.85	3.26182e-23
CUST_4916_PI429951308	reCj19513:-SWR:isotig19365	3.74e-21	-	-	AT5G01960	1.1e-147	-	-	RING/U-box superfamily protein	temp-0h	-0.96	7.26095e-42
CUST_4922_PI429951308	reCj19519:MSWR:isotig19371	-	3.89e-18	-	AT3G61130	0	LGT1	-	Encodes a protein with putative galacturonosyltransferase activity.	temp-30d	0.76	7.71404e-16
CUST_4924_PI429951308	reCj19521:MSWR:isotig19373	-	1.08e-15	-	AT2G01910	0	MAP65-6	-	Binds microtubules. Induces a crisscross mesh of microtubules, not bundles. Not involved in microtubule polymerization nor nucleation. Localizes to mitochondria.	temp-30d	0.89	1.46239e-27
CUST_4936_PI429951308	reCj19533:MSWR:isotig19385	3.7e-14	-	-	AT4G24690	1.1e-81	AtNBR1	ARABIDOPSIS THALIANA NEXT TO BRCA1 GENE 1	Encodes NBR1, a selective autophagy substrate.	temp-0h	-0.81	6.0819e-19
CUST_4940_PI429951308	reCj19537:-SWR:isotig19389	-	1e-24	-	AT2G26730	0	-	-	Leucine-rich repeat protein kinase family protein	temp-0h	0.92	1.33996e-32
CUST_4941_PI429951308	reCj19538:---R:isotig19390	-	1.85e-15	-	AT1G60630	1.7e-158	-	-	Leucine-rich repeat protein kinase family protein	temp-0h	0.81	1.10357e-19
CUST_4943_PI429951308	reCj19540:-SWR:isotig19392	-	3.83e-16	-	AT1G26830	0	CUL3A	CULLIN 3A	Cullin, putative, similar to Cullin homolog 3 (CUL-3) SP:Q13618, GI:3639052 from (Homo sapiens)	daylength	-0.73	4.19391e-14
CUST_4952_PI429951308	reCj19549:-SWR:isotig19401	1.65e-12	-	-	AT5G05140	3.1e-52	-	-	Transcription elongation factor (TFIIS) family protein	temp-0h	-0.81	4.32176e-19
CUST_4959_PI429951308	reCj19556:MSWR:isotig19408	1.85e-18	-	-	AT5G49720	0	ATGH9A1	GLYCOSYL HYDROLASE 9A1	Encodes a membrane-bound endo-1,4-beta-D-glucanase, involved in cellulose biosynthesis. Loss-of-function mutants have severe cellulose-deficient phenotypes. During cell elongation, KOR1 is associated with Golgi apparatus and early endosome. Inhibition of cellulose biosynthesis promoted a redistribution of KOR1 in subcellular locations. These observations suggest that deposition of cellulose invol…	temp-0h	0.89	2.99881e-28
CUST_4962_PI429951308	reCj19559:--WR:isotig19411	-	-	2.22e-17	AT3G13080	0	ABCC3	ATP-BINDING CASSETTE C3	encodes an ATP-dependent MRP-like ABC transporter able to transport glutathione-conjugates as well as chlorophyll catabolites. The expression of this gene is upregulated by herbicide safeners such as benoxacor and fenclorim.	temp-0h	-0.83	3.12402e-21
CUST_4963_PI429951308	reCj19560:-S--:isotig19412	3.35e-12	-	2.08e-12	AT3G07700	0	-	-	Protein kinase superfamily protein	temp-0h	-0.75	2.56172e-15
CUST_4967_PI429951308	reCj19564:MSWR:isotig19416	2.2e-22	-	-	AT5G51820	0	PGM	PHOSPHOGLUCOMUTASE	Encodes a plastid isoform of the enzyme phosphoglucomutase involved in controlling photosynthetic carbon flow. Effective petiole movement against the direction of the gravity requires functional PGM activity that is required for full development of amyloplasts.	temp-30d	0.93	1.47395e-35
CUST_4971_PI429951308	reCj19568:-SWR:isotig19420	-	-	3.67e-21	AT3G56850	5e-51	DPBF3	-	Encodes an ABA-responsive element binding protein with a bZIP domain. Located in the nucleus and expressed in the embryo during seed maturation.	temp-0h	-0.89	3.81389e-27
CUST_4974_PI429951308	reCj19571:-SWR:isotig19423	3.26e-11	-	3.11e-11	AT2G02970	6e-144	-	-	GDA1/CD39 nucleoside phosphatase family protein	temp-0h	-0.65	7.9114e-11
CUST_4979_PI429951308	reCj19576:-S--:isotig19428	1.71e-12	-	1.37e-15	AT2G19130	0	-	-	S-locus lectin protein kinase family protein	temp-90d	0.79	8.02755e-18
CUST_4983_PI429951308	reCj19580:-S--:isotig19432	1.89e-14	-	1.18e-11	AT3G53380	0	-	-	Concanavalin A-like lectin protein kinase family protein	temp-60d	0.73	2.18381e-14
CUST_4993_PI429951308	reCj19590:MSWR:isotig19442	1.64e-23	1.67e-23	7.91e-23	AT3G62660	1.7e-155	GATL7	GALACTURONOSYLTRANSFERASE-LIKE 7	Encodes a protein with putative galacturonosyltransferase activity.	temp-0h	0.88	2.38329e-26
CUST_4997_PI429951308	reCj19594:-SWR:isotig19446	1.83e-18	-	3.78e-14	AT1G75200	0	-	-	flavodoxin family protein / radical SAM domain-containing protein	temp-0h	-0.83	8.11717e-21
CUST_5007_PI429951308	reCj19604:MSWR:isotig19456	-	6.15e-15	-	AT4G15880	7.6e-101	ATESD4	-	EARLY IN SHORT DAYS 4 Arabidopsis mutant shows extreme early flowering and alterations in shoot development. It encodes a SUMO protease, located predominantly at the periphery of the nucleus. Accelerates the transition from vegetative growth to flowering. Probably acts in the same pathway as NUA in affecting flowering time, vegetative and inflorescence development.	temp-0h	-0.81	1.36513e-19
CUST_5010_PI429951308	reCj19607:-S-R:isotig19459	2.43e-14	-	5.06e-17	AT5G10530	8.3e-155	-	-	Concanavalin A-like lectin protein kinase family protein	temp-60d	0.81	3.8192e-19
CUST_5012_PI429951308	reCj19609:MSWR:isotig19461	-	2.63e-13	-	AT1G21200	2.4e-67	-	-	sequence-specific DNA binding transcription factors	daylength	-0.78	4.28211e-17
CUST_5021_PI429951308	reCj19618:-SWR:isotig19470	-	1.62e-14	-	AT3G26744	3.5e-81	SCRM	SCREAM	Encodes a MYC-like bHLH transcriptional activator that binds specifically to the MYC recognition sequences in the CBF3 promoter. Mutants are defective in cold-regulated gene expression. Cold stress triggers protein degradation of nuclear GFPICE1 protein, and the RING finger protein HOS1 is required. Sumoylation of ICE1 controls CBF3/DREB1A expression and freezing tolerance.	temp-0h	0.66	5.56655e-11
CUST_5022_PI429951308	reCj19619:-SWR:isotig19471	-	6.85e-18	-	AT1G69060	2.6e-33	-	-	Chaperone DnaJ-domain superfamily protein	temp-0h	-0.84	4.36532e-22
CUST_5023_PI429951308	reCj19620:-SWR:isotig19472	-	5.54e-19	8.12e-19	AT3G57180	3.1e-169	BRZ	BRASSINAZOLE	BRASSINAZOLE(BRZ) INSENSITIVE PALE GREEN 2 (BPG2)	temp-0h	-0.85	6.79567e-23
CUST_5024_PI429951308	reCj19621:-SWR:isotig19473	-	1.79e-12	-	AT5G50180	2.5e-166	-	-	Protein kinase superfamily protein	daylength	0.77	2.01865e-16
CUST_5028_PI429951308	reCj19625:MS--:isotig19477	-	1.11e-13	-	AT5G64410	0	ATOPT4	ARABIDOPSIS THALIANA OLIGOPEPTIDE TRANSPORTER 4	oligopeptide transporter	temp-0h	0.59	1.18232e-08
CUST_5033_PI429951308	reCj19630:--WR:isotig19482	5.38e-12	-	-	AT4G32910	0	-	-	CONTAINS InterPro DOMAIN/s: Nuclear pore complex protein, Nucleoporin Nup85-like (InterPro:IPR011502)	temp-30d	0.62	1.56721e-09
CUST_5034_PI429951308	reCj19631:-S--:isotig19483	-	2.01e-18	-	AT1G55020	0	LOX1	LIPOXYGENASE 1	lipoxygenase, a defense gene conferring resistance Xanthomonas campestris	temp-0h	0.83	9.519e-21
CUST_5042_PI429951308	reCj19639:----:isotig19491	1.3e-12	3.03e-14	-	AT1G71060	2.8e-50	-	-	Tetratricopeptide repeat (TPR)-like superfamily protein	daylength	-0.8	3.55357e-18
CUST_5048_PI429951308	reCj19645:-S--:isotig19497	1.76e-13	-	9.85e-15	AT3G05650	2.4e-84	AtRLP32	RECEPTOR LIKE PROTEIN 32	receptor like protein 32 (RLP32)	temp-90d	0.81	2.4774e-19
CUST_5063_PI429951308	reCj19660:-SWR:isotig19512	9.32e-25	-	8.51e-23	AT1G73980	0	-	-	Phosphoribulokinase / Uridine kinase family	temp-0h	-0.94	2.75117e-36
CUST_5069_PI429951308	reCj19666:MSWR:isotig19518	-	-	2.2e-10	AT1G55320	0	AAE18	ACYL-ACTIVATING ENZYME 18	Encodes a protein with similarity to acyl activating enzymes. AAE18 is localized to the peroxisome where it may be involved in metabolism of auxin precursors to active auxins.	temp-90d	0.54	3.57439e-07
CUST_5077_PI429951308	reCj19674:-SWR:isotig19526	-	3.88e-17	-	AT4G18760	2e-82	AtRLP51	RECEPTOR LIKE PROTEIN 51	receptor like protein 51 (RLP51)	temp-0h	0.8	9.4716e-19
CUST_5085_PI429951308	reCj19682:-SW-:isotig19534	1.23e-18	1.37e-15	4.47e-17	AT3G24560	2.9e-131	RSY3	RASPBERRY 3	novel gene involved in embryogenesis	temp-60d	0.91	4.82199e-31
CUST_5086_PI429951308	reCj19683:-SWR:isotig19535	-	4.19e-20	-	AT5G65490	0	-	-	FUNCTIONS IN: molecular_function unknown	temp-0h	-0.9	1.03623e-28
CUST_5088_PI429951308	reCj19685:MSWR:isotig19537	1.09e-18	1.54e-18	-	AT5G06050	0	-	-	Putative methyltransferase family protein	temp-0h	0.84	7.14824e-22
CUST_5091_PI429951308	reCj19688:MSWR:isotig19540	-	2.38e-24	-	AT3G21620	0	-	-	ERD (early-responsive to dehydration stress) family protein	temp-0h	0.93	1.17192e-34
CUST_5101_PI429951308	reCj19698:-SWR:isotig19550	7e-13	-	-	AT2G26850	3e-110	-	-	F-box family protein	daylength	0.76	7.4619e-16
CUST_5108_PI429951308	reCj19705:MSWR:isotig19557	2.87e-12	-	-	AT3G48090	2e-55	EDS1	ENHANCED DISEASE SUSCEPTIBILITY 1	Component of R gene-mediated disease resistance in Arabidopsis thaliana with homology to eukaryotic lipases.	daylength	0.56	7.85495e-08
CUST_5111_PI429951308	reCj19708:MSWR:isotig19560	1.67e-13	-	-	AT1G79750	0	ATNADP-ME4	ARABIDOPSIS THALIANA NADP-MALIC ENZYME 4	The malic enzyme (EC 1.1.1.40) encoded by AtNADP-ME4 is localized to chloroplasts. The gene is expressed throughout the whole plant and during embryogenesis and germination. A possible involvement in the fatty acid biosynthesis has been proposed.	daylength	0.77	2.50037e-16
CUST_5115_PI429951308	reCj19712:----:isotig19564	6.47e-15	2.13e-14	-	AT1G29630	0	-	-	5'-3' exonuclease family protein	temp-0h	0.82	7.66515e-20
CUST_5127_PI429951308	reCj19724:-SW-:isotig19576	1.59e-14	1.33e-15	-	AT1G54115	0	CCX4	CATION CALCIUM EXCHANGER 4	Involved in cation (Na and K) homeostasis.	temp-30d	0.86	7.88227e-24
CUST_5130_PI429951308	reCj19727:-SWR:isotig19579	-	-	3.18e-10	AT2G28470	0	BGAL8	BETA-GALACTOSIDASE 8	putative beta-galactosidase (BGAL8 gene)	temp-0h	0.61	3.47894e-09
CUST_5134_PI429951308	reCj19731:MS-R:isotig19583	-	2.37e-21	-	AT1G14710	8.5e-105	-	-	hydroxyproline-rich glycoprotein family protein	temp-0h	0.87	4.57348e-25
CUST_5145_PI429951308	reCj19742:-SWR:isotig19594	-	1.55e-15	-	AT3G11760	0	-	-	unknown protein	daylength	0.78	4.63334e-17
CUST_5149_PI429951308	reCj19746:--W-:isotig19598	3.37e-14	-	-	AT5G07400	0	-	-	forkhead-associated domain-containing protein / FHA domain-containing protein	temp-30d	0.85	4.74216e-23
CUST_5158_PI429951308	reCj19755:-SW-:isotig19607	-	2.15e-19	2.07e-18	AT1G78060	0	-	-	Glycosyl hydrolase family protein	temp-0h	0.86	2.51396e-24
CUST_5164_PI429951308	reCj19761:MSWR:isotig19613	-	4.43e-14	-	AT2G37590	4.8e-31	DOF2.4	DNA BINDING WITH ONE FINGER 2.4	DNA binding with one finger 2.4 (DOF2.4)	temp-60d	0.58	2.91389e-08
CUST_5166_PI429951308	reCj19763:MSWR:isotig19615	-	-	1.16e-14	AT3G10050	0	OMR1	L-O-METHYLTHREONINE RESISTANT 1	first enzyme in the biosynthetic pathway of isoleucine	temp-7d	-0.87	1.55896e-24
CUST_5167_PI429951308	reCj19764:MSWR:isotig19616	-	-	5.64e-19	AT4G11810	0	-	-	Major Facilitator Superfamily with SPX (SYG1/Pho81/XPR1) domain-containing protein	daylength	-0.87	7.27889e-25
CUST_5172_PI429951308	reCj19769:-S-R:isotig19621	-	8.65e-20	-	AT2G02170	1.6e-84	-	-	Remorin family protein	temp-max	0.75	5.05303e-15
CUST_5173_PI429951308	reCj19770:MSWR:isotig19622	1.77e-14	-	4.09e-15	AT4G24290	0	-	-	MAC/Perforin domain-containing protein	temp-0h	-0.76	6.36779e-16
CUST_5174_PI429951308	reCj19771:MSWR:isotig19623	-	5.22e-15	-	AT1G30220	0	INT2	INOSITOL TRANSPORTER 2	Inositol transporter presenting conserved extracellular loop domains homologs of plexins/semaphorin/integrin (PSI) domains from animal type I receptors.	temp-0h	0.68	9.95635e-12
CUST_5175_PI429951308	reCj19772:MSWR:isotig19624	7.37e-19	-	1.55e-18	AT3G18060	0	-	-	transducin family protein / WD-40 repeat family protein	temp-30d	0.79	4.66898e-18
CUST_5180_PI429951308	reCj19777:--W-:isotig19629	1.04e-12	-	1.03e-12	AT1G20160	0	ATSBT5.2	-	ATSBT5.2	daylength	0.54	2.55655e-07
CUST_5200_PI429951308	reCj19797:---R:isotig19649	3.19e-11	-	-	AT5G13640	0	ATPDAT	ARABIDOPSIS THALIANA PHOSPHOLIPID:DIACYLGLYCEROL ACYLTRANSFERASE	arabidopsis phospholipid:diacylglycerol acyltransferase (PDAT)	temp-0h	-0.79	1.32615e-17
CUST_5206_PI429951308	reCj19803:-SWR:isotig19655	1.08e-17	-	-	AT5G15050	6.7e-147	-	-	Core-2/I-branching beta-1,6-N-acetylglucosaminyltransferase family protein	temp-30d	0.81	4.83296e-19
CUST_5217_PI429951308	reCj19814:-S--:isotig19666	-	7.18e-19	-	AT4G37100	9.7e-57	-	-	Pyridoxal phosphate (PLP)-dependent transferases superfamily protein	temp-0h	0.91	5.94317e-30
CUST_5224_PI429951308	reCj19822:-SW-:isotig19674	3.24e-14	-	3.13e-15	AT3G11950	1.3e-64	-	-	publications Tian et al (2007) and Sadre et al (2006) refer to At3g11950. The prenyltransferase gene studied is actually At3g11945 which arises from a split of the previous At3g11950 gene model.	temp-7d	-0.81	5.66092e-19
CUST_5240_PI429951308	reCj19839:MSWR:isotig19691	3.13e-13	-	-	AT4G23850	0	LACS4	LONG-CHAIN ACYL-COA SYNTHETASE 4	long-chain acyl-CoA synthetase 4 (LACS4)	temp-min	0.92	1.33865e-32
CUST_5242_PI429951308	reCj19841:MSWR:isotig19693	1.01e-19	-	2.78e-24	AT4G29210	0	GGT4	GAMMA-GLUTAMYL TRANSPEPTIDASE 4	The gene encodes a gamma-glutamyltransferase (AKA gamma-glutamyl transpeptidase, EC 2.3.2.2) that is located in the vacuole and is most active in roots. The encoded enzyme is involved in the initial degradation of glutathione conjugates in this cell compartment. It is also induced by xenobiotics and contributes to xenobiotics metabolism. Note that conflicting nomenclature exists in the literature…	temp-30d	0.92	1.56032e-33
CUST_5246_PI429951308	reCj19845:-SWR:isotig19697	7.67e-17	-	-	AT2G20310	2.3e-32	RIN13	RPM1 INTERACTING PROTEIN 13	Encodes RPM1 Interacting Protein 13 (RIN13), a resistance protein interactor shown to positively enhance resistance function of RPM1.	daylength	-0.79	5.34769e-18
CUST_5247_PI429951308	reCj19846:MSWR:isotig19698	2.21e-21	-	6.02e-26	AT4G24520	0	AR1	ARABIDOPSIS CYTOCHROME REDUCTASE	Encodes a cyp450 reductase likely to be involved in phenylpropanoid metabolism.	temp-0h	-0.87	7.8828e-25
CUST_5249_PI429951308	reCj19848:-SW-:isotig19700	-	2.99e-18	-	AT1G25570	0	-	-	Di-glucose binding protein with Leucine-rich repeat domain	temp-30d	0.81	2.89437e-19
CUST_5253_PI429951308	reCj19852:MSWR:isotig19704	2.5e-16	-	6.86e-17	AT1G76490	0	HMG1	HYDROXY METHYLGLUTARYL COA REDUCTASE 1	Encodes a 3-hydroxy-3-methylglutaryl coenzyme A reductase, which is involved in melavonate biosynthesis and performs the first committed step in isoprenoid biosynthesis. Expression is activated in dark in leaf tissue but not controlled by light in the root (confine	temp-7d	0.52	1.34442e-06
CUST_5258_PI429951308	reCj19857:-SWR:isotig19709	-	1e-16	-	AT5G67530	0	PUB49	PLANT U-BOX 49	plant U-box 49 (PUB49)	temp-0h	-0.77	1.90956e-16
CUST_5260_PI429951308	reCj19859:MSWR:isotig19711	2.22e-14	-	-	AT5G18480	0	PGSIP6	PLANT GLYCOGENIN-LIKE STARCH INITIATION PROTEIN 6	plant glycogenin-like starch initiation protein 6 (PGSIP6)	temp-30d	-0.83	4.55053e-21
CUST_5273_PI429951308	reCj19872:-SW-:isotig19724	1.71e-12	-	-	AT1G31360	0	RECQL2	RECQ HELICASE L2	Encodes a (d)NTP-dependent 3'->5' DNA helicase. This protein can also disrupt D loop structures and may mediate branch migration of Holliday junctions when tested in vitro. The unwinding activity of the enzyme depends on the presence of divalent cations (Mg2+, Mn2+, or Ca2+, but not Zn2+).(d)NTPs are also required with ATP and dATP supporting the greatest amount of DNA unwinding in vitro.	temp-30d	0.77	1.5623e-16
CUST_5276_PI429951308	reCj19875:-SWR:isotig19727	3.26e-14	-	-	AT3G21630	0	CERK1	CHITIN ELICITOR RECEPTOR KINASE 1	LysM receptor-like kinase. Essential in the perception and transduction of the chitin oligosaccharide elicitor. Involved in chitin-mediated plant innate immunity. Located in the plasma membrane.	daylength	-0.75	1.9836e-15
CUST_5277_PI429951308	reCj19876:-SWR:isotig19728	6.12e-17	-	1.54e-14	AT4G21530	0	APC4	ANAPHASE PROMOTING COMPLEX 4	Transducin/WD40 repeat-like superfamily protein	temp-7d	0.85	7.16244e-23
CUST_5287_PI429951308	reCj19887:MSWR:isotig19739	-	-	1.1e-13	AT3G55350	3.1e-29	-	-	PIF / Ping-Pong family of plant transposases	temp-0h	-0.85	1.13951e-22
CUST_5291_PI429951308	reCj19891:MS--:isotig19743	-	-	4.8e-13	-	-	-	-	-	temp-30d	0.69	3.44721e-12
CUST_5299_PI429951308	reCj19899:-SWR:isotig19751	6.56e-21	-	-	AT3G43230	1.3e-163	-	-	RING/FYVE/PHD-type zinc finger family protein	temp-0h	-0.96	3.62797e-42
CUST_5302_PI429951308	reCj19902:-SW-:isotig19754	6.97e-12	-	-	AT5G03040	5.1e-45	iqd2	IQ-DOMAIN 2	IQ-domain 2 (iqd2)	daylength	0.7	8.66628e-13
CUST_5309_PI429951308	reCj19909:-S-R:isotig19761	-	2.04e-14	-	AT3G56960	6.6e-167	PIP5K4	PHOSPHATIDYL INOSITOL MONOPHOSPHATE 5 KINASE 4	Encodes a protein with phosphatidylinositol-4-phosphate 5-kinase activity that plays a role in pollen tip growth. The enzyme localizes to the apical plasma membrane and adjacent cytosolic region of pollen tubes. Overexpression of this gene leads to increased deposition of pectin in the cell wall at the tip of the pollen tube and causes altered pollen tube morphology.	temp-7d	0.76	9.10553e-16
CUST_5316_PI429951308	reCj19916:MSWR:isotig19768	-	-	4.4e-13	AT1G14670	0	-	-	Endomembrane protein 70 protein family	daylength	-0.71	2.49116e-13
CUST_5317_PI429951308	reCj19917:----:isotig19769	5.89e-18	-	-	-	-	-	-	-	temp-30d	0.86	4.28365e-24
CUST_5320_PI429951308	reCj19920:-SWR:isotig19772	-	-	2.23e-12	AT5G24030	1.4e-173	SLAH3	SLAC1 HOMOLOGUE 3	Encodes a protein with ten predicted transmembrane helices. The SLAH3 protein has similarity to the SLAC1 protein involved in ion homeostasis in guard cells. Although it is not expressed in guard cells, it can complement an slac1-2 mutant suggesting that it performs a similar function. SLAH3:GFP localizes to the plasma membrane.	daylength	0.74	1.44978e-14
CUST_5325_PI429951308	reCj19925:-SWR:isotig19777	1.27e-20	-	-	AT3G13320	0	CAX2	CATION EXCHANGER 2	low affinity calcium antiporter CAX2	temp-0h	-0.93	4.09851e-34
CUST_5332_PI429951308	reCj19932:MSWR:isotig19784	-	-	9.02e-13	AT3G19420	0	PTEN2A	PHOSPHATASE AND TENSIN HOMOLOG DELETED ON CHROMOSOME TEN 2A	Encodes a phosphatase with low in vitro tyrosine phosphatase activity that is capable of dephosphorylating in vitro the 3'phosphate group of PI3P, PI(3,4)P2, and PI(3,5)P2 and may be an effector of lipid signaling.	daylength	-0.73	2.21184e-14
CUST_5349_PI429951308	reCj19949:-SWR:isotig19801	8.45e-12	-	7.15e-12	AT5G55950	5.5e-142	-	-	Nucleotide/sugar transporter family protein	temp-90d	0.6	5.18292e-09
CUST_5353_PI429951308	reCj19953:-SWR:isotig19805	5.37e-14	-	-	AT5G27380	0	GSHB	-	Encodes a protein with similarity to glutathione synthetases, which catalyzes one of the early steps in glutathione biosynthesis. Two transcripts have been detected	temp-90d	0.86	3.21808e-24
CUST_5357_PI429951308	reCj19957:MSWR:isotig19809	3.51e-14	3.04e-13	-	AT3G08550	0	ELD1	ELONGATION DEFECTIVE 1	mutant is Dwarfed and shows defects in cell elongation	temp-90d	0.67	1.78307e-11
CUST_5362_PI429951308	reCj19962:-SWR:isotig19814	1.05e-20	-	-	AT1G51590	0	MANIB	ALPHA-MANNOSIDASE IB	Encodes an alpha-mannosidase I enzyme responsible for N-glycan maturation.	temp-0h	-0.93	3.59719e-35
CUST_5364_PI429951308	reCj19964:-SWR:isotig19816	-	-	3.4e-17	AT1G69040	0	ACR4	ACT DOMAIN REPEAT 4	ACT-domain containing protein involved in feedback regulation of amino acid metabolism	daylength	-0.74	1.57957e-14
CUST_5374_PI429951308	reCj19974:-S--:isotig19826	-	1.52e-13	5.22e-12	AT4G25220	2.7e-168	RHS15	ROOT HAIR SPECIFIC 15	Encodes a member of the phosphate starvation-induced glycerol-3-phosphate permease gene family: AT3G47420(G3Pp1), AT4G25220(G3Pp2), AT1G30560(G3Pp3), AT4G17550(G3Pp4) and AT2G13100(G3Pp5).	temp-max	0.76	8.22173e-16
CUST_5377_PI429951308	reCj19977:-SWR:isotig19829	1.7e-13	-	3e-15	AT5G62530	0	ALDH12A1	ALDEHYDE DEHYDROGENASE 12A1	Encodes mitochondrial Delta-pyrroline-5- carboxylate dehydrogenase. Involved in the catabolism of proline to glutamate. Involved in protection from proline toxicity. Induced at pathogen infection sites. P5CDH and SRO5 (an overlapping gene in the sense orientation) generate 24-nt and 21-nt siRNAs, which together are components of a regulatory loop controlling reactive oxygen species (ROS) producti…	temp-30d	-0.9	8.96048e-29
CUST_5394_PI429951308	reCj19994:-SWR:isotig19846	6.23e-12	-	-	AT1G28340	0	AtRLP4	RECEPTOR LIKE PROTEIN 4	receptor like protein 4 (RLP4)	temp-0h	0.75	4.95184e-15
CUST_5396_PI429951308	reCj19996:-S-R:isotig19848	-	-	4.01e-14	AT3G07340	4.2e-60	-	-	basic helix-loop-helix (bHLH) DNA-binding superfamily protein	temp-max	0.87	9.21514e-25
CUST_5397_PI429951308	reCj19997:MSWR:isotig19849	2.13e-17	-	2.24e-17	AT5G15080	0	-	-	Protein kinase superfamily protein	temp-0h	-0.81	2.18245e-19
CUST_5399_PI429951308	reCj19999:-SW-:isotig19851	1.1e-11	-	-	AT4G37190	6e-171	-	-	LOCATED IN: cytosol, plasma membrane	temp-7d	-0.67	1.52124e-11
CUST_5411_PI429951308	reCj20011:-SWR:isotig19863	9.35e-13	-	-	AT3G48090	2.5e-54	EDS1	ENHANCED DISEASE SUSCEPTIBILITY 1	Component of R gene-mediated disease resistance in Arabidopsis thaliana with homology to eukaryotic lipases.	daylength	0.45	2.98401e-05
CUST_5412_PI429951308	reCj20012:--WR:isotig19864	2.18e-17	-	9.01e-18	AT4G37030	1.1e-180	-	-	unknown protein	daylength	-0.76	7.78287e-16
CUST_5414_PI429951308	reCj20014:-S--:isotig19866	1.97e-12	3.25e-20	-	AT2G13440	0	-	-	glucose-inhibited division family A protein	daylength	-0.76	4.99885e-16
CUST_5420_PI429951308	reCj20020:MSWR:isotig19872	-	-	6.52e-21	AT5G48385	3.1e-102	-	-	FRIGIDA-like protein	temp-0h	-0.88	1.02837e-25
CUST_5427_PI429951308	reCj20027:-SWR:isotig19879	-	-	1.18e-14	AT1G31970	0	STRS1	STRESS RESPONSE SUPPRESSOR 1	STRESS RESPONSE SUPPRESSOR 1 (STRS1)	temp-0h	-0.79	1.39661e-17
CUST_5431_PI429951308	reCj20031:-SWR:isotig19883	4.61e-24	-	4.3e-26	AT3G28730	0	ATHMG	HIGH MOBILITY GROUP	encodes a component of the FAcilitates Chromatin Transcription (FACT) complex, SSRP1. Along with STP16 binds to the promoter of FLC.	temp-0h	-0.98	5.53122e-53
CUST_5434_PI429951308	reCj20034:MSWR:isotig19886	2.94e-21	-	-	AT5G27640	0	TIF3B1	TRANSLATION INITIATION FACTOR 3B1	encodes a member of eukaryotic translation initiation factor 3B family.	temp-0h	-0.87	6.98671e-25
CUST_5435_PI429951308	reCj20035:MSWR:isotig19887	3.36e-12	-	-	AT4G29130	0	GIN2	GLUCOSE INSENSITIVE 2	Encodes a hexokinase (HXK1) in the plant glucose-signaling network. Functions as a glucose sensor to interrelate nutrient, light, and hormone signaling networks for controlling growth and development in response to the changing environment.	temp-90d	-0.66	3.86006e-11
CUST_5437_PI429951308	reCj20037:-SWR:isotig19889	-	2.02e-15	-	AT2G43990	3.1e-10	-	-	unknown protein	temp-30d	0.75	4.68292e-15
CUST_5464_PI429951308	reCj20064:-S-R:isotig19916	-	2.04e-13	-	AT2G17180	1.6e-16	DAZ1	DUO1-ACTIVATED ZINC FINGER 1	Target promoter of the male germline-specific transcription factor DUO1.	temp-60d	0.76	7.03804e-16
CUST_5472_PI429951308	reCj20072:MSWR:isotig19924	3.28e-13	-	-	AT3G23540	1.1e-176	-	-	alpha/beta-Hydrolases superfamily protein	temp-0h	-0.83	1.07983e-20
CUST_5476_PI429951308	reCj20076:MSWR:isotig19928	1.17e-14	-	-	AT2G26460	0	SMU2	SUPPRESSORS OF MEC-8 AND UNC-52 2	Encodes SMU2, a protein involved in RNA splicing.	daylength	-0.79	8.9422e-18
CUST_5480_PI429951308	reCj20080:MSWR:isotig19932	7.02e-17	4.48e-20	-	AT3G58690	7.7e-155	-	-	Protein kinase superfamily protein	temp-0h	0.88	9.95305e-27
CUST_5487_PI429951308	reCj20087:-SWR:isotig19939	4.58e-19	-	3.99e-15	AT4G32050	5.4e-148	-	-	neurochondrin family protein	daylength	-0.73	2.81341e-14
CUST_5488_PI429951308	reCj20088:MSWR:isotig19940	-	-	1.85e-20	AT1G72550	0	-	-	tRNA synthetase beta subunit family protein	temp-0h	-0.89	3.07336e-27
CUST_5494_PI429951308	reCj20094:MSWR:isotig19946	7.63e-18	-	1.12e-19	AT3G20050	0	TCP-1	T-COMPLEX PROTEIN 1 ALPHA SUBUNIT	Encodes a putative cytoplasmic chaperonin that is similar to mouse Tcp-1 (t complex polypeptide 1).	temp-7d	-0.9	8.00477e-30
CUST_5498_PI429951308	reCj20098:--WR:isotig19950	-	3.42e-19	-	AT1G03780	9.2e-127	TPX2	TARGETING PROTEIN FOR XKLP2	Homolog of vertebrate TPX2. Protein has three domains involved in nuclear targeting, one in nuclear export and two in microtubule binding. Involved in mitotic spindle assembly during late prophase and early prometaphase.	temp-0h	0.92	4.63565e-33
CUST_5507_PI429951308	reCj20107:-S--:isotig19959	-	2e-12	-	AT2G02480	2.6e-84	STI	STICHEL	STICHEL mutant shows trichomes with fewer than normal branches.	temp-60d	0.71	2.29658e-13
CUST_5508_PI429951308	reCj20108:-SW-:isotig19960	-	8.61e-18	-	AT1G04010	0	ATPSAT1	-	phospholipid sterol acyl transferase 1 (PSAT1)	temp-0h	-0.86	5.96503e-24
CUST_5521_PI429951308	reCj20121:MSWR:isotig19973	-	-	1.23e-18	AT5G17380	0	-	-	Thiamine pyrophosphate dependent pyruvate decarboxylase family protein	temp-0h	-0.92	1.22607e-32
CUST_5524_PI429951308	reCj20125:-SWR:isotig19977	-	-	1.02e-20	AT4G30890	1.1e-150	UBP24	UBIQUITIN-SPECIFIC PROTEASE 24	Encodes a ubiquitin-specific protease.	temp-0h	-0.91	5.29381e-31
CUST_5526_PI429951308	reCj20127:----:isotig19979	-	-	2.22e-14	AT3G26100	0	-	-	Regulator of chromosome condensation (RCC1) family protein	temp-0h	-0.84	6.66522e-22
CUST_5535_PI429951308	reCj20136:-SWR:isotig19988	-	3.52e-14	-	AT5G23720	0	PHS1	PROPYZAMIDE-HYPERSENSITIVE 1	Encodes a protein tyrosine phosphatase Propyzamide-Hypersensitive 1 (PHS1). One of the mutant alleles, phs1-1, is hypersensitive to the microtubule-destabilizing drug propyzamide, suggesting that PHS1 may be involved in phosphorylation cascades that control the dynamics of cortical microtubules in plant cells. A second allele, phs1-3, is hypersensitive to abscisic acid, indicating a possible invo…	temp-0h	0.85	2.28309e-23
CUST_5536_PI429951308	reCj20137:---R:isotig19989	-	-	1.04e-14	AT2G37980	0	-	-	O-fucosyltransferase family protein	daylength	0.64	4.16809e-10
CUST_5541_PI429951308	reCj20142:-S--:isotig19994	-	7.17e-13	-	AT1G69060	3.2e-25	-	-	Chaperone DnaJ-domain superfamily protein	daylength	-0.71	2.07929e-13
CUST_5556_PI429951308	reCj20157:-SWR:isotig20009	2.64e-15	9.08e-13	-	AT5G54260	0	MRE11	MEIOTIC RECOMBINATION 11	DNA repair and meiotic recombination protein, component of MRE11 complex with RAD50 and NBS1	temp-0h	-0.78	1.85888e-17
CUST_5565_PI429951308	reCj20166:-SW-:isotig20018	-	2.74e-14	-	AT3G58640	0	-	-	Mitogen activated protein kinase kinase kinase-related	temp-90d	0.74	1.13156e-14
CUST_5568_PI429951308	reCj20169:MSWR:isotig20021	-	-	1.2e-18	AT1G67680	2.8e-176	-	-	SRP72 RNA-binding domain	temp-0h	-0.88	4.13121e-26
CUST_5573_PI429951308	reCj20174:-S-R:isotig20026	-	-	7.24e-14	AT2G02540	6.1e-54	HB21	HOMEOBOX PROTEIN 21	Zinc finger homeobox protein. Expressed in vascular tissue. In a yeast one hybrid system was not able to transactivate a reporter gene.	temp-0h	0.89	3.48394e-27
CUST_5588_PI429951308	reCj20189:MSWR:isotig20041	2.2e-17	-	8.98e-21	AT1G72330	0	ALAAT2	ALANINE AMINOTRANSFERASE 2	Encodes for alanine aminotransferase ALAAT2.	temp-30d	-0.93	2.1389e-34
CUST_5609_PI429951308	reCj20210:-SWR:isotig20062	-	2.96e-24	-	AT5G02500	0	HSC70	HEAT SHOCK COGNATE PROTEIN 70	encodes a member of heat shock protein 70 family.	temp-0h	0.93	4.67675e-35
CUST_5631_PI429951308	reCj20232:-SWR:isotig20084	2.74e-28	-	1.2e-28	AT5G26760	2e-51	-	-	unknown protein	temp-0h	-0.95	2.8214e-39
CUST_5653_PI429951308	reCj20254:MSWR:isotig20106	-	-	1.04e-20	AT1G01140	0	PKS6	PROTEIN KINASE 6	Encodes a CBL-interacting protein kinase with similarity to SOS2	temp-7d	-0.92	6.34554e-33
CUST_5656_PI429951308	reCj20257:MS--:isotig20109	-	5.25e-25	3.33e-21	AT1G33170	0	-	-	S-adenosyl-L-methionine-dependent methyltransferases superfamily protein	temp-0h	0.89	2.70187e-28
CUST_5667_PI429951308	reCj20268:MSWR:isotig20120	9.69e-15	-	1.08e-13	AT3G25700	2.8e-134	-	-	Eukaryotic aspartyl protease family protein	temp-0h	0.74	1.21437e-14
CUST_5671_PI429951308	reCj20272:-SWR:isotig20124	-	6.39e-24	-	AT2G32040	0	-	-	The At2g32040 gene product has been demonstrated to mediate folate monoglutamate transport involved in tetrahydrofolate biosynthesis. It also mediates transport of antifolates, such as methotrexate and aminopterin. The gene is expressed in both chloroplast and non-green plastids.	temp-0h	-0.92	4.62802e-32
CUST_5677_PI429951308	reCj20278:MSWR:isotig20130	3.07e-17	-	-	AT3G01510	0	LSF1	LIKE SEX4 1	Encodes a putative phosphatase, LSF1, required for normal starch turnover in leaves.	temp-0h	-0.84	4.04874e-22
CUST_5694_PI429951308	reCj20297:MSWR:isotig20149	4.73e-17	-	2.73e-17	AT5G12860	0	DiT1	DICARBOXYLATE TRANSPORTER 1	AtpOMT1 encodes dicarboxylate transporter functions both as as an oxaloacetate/malate transporter and as a 2-oxoglutarate/malate transporter.	temp-0h	0.83	5.25685e-21
CUST_5699_PI429951308	reCj20302:-SWR:isotig20154	-	4.33e-27	-	AT4G18810	0	-	-	NAD(P)-binding Rossmann-fold superfamily protein	temp-0h	-0.92	7.55944e-33
CUST_5702_PI429951308	reCj20305:-SWR:isotig20157	1.03e-13	-	1.6e-12	AT1G35830	3.5e-07	-	-	VQ motif-containing protein	temp-0h	-0.63	6.69555e-10
CUST_5703_PI429951308	reCj20306:MSWR:isotig20158	8.7e-18	-	2.01e-19	AT3G59660	0	-	-	C2 domain-containing protein / GRAM domain-containing protein	daylength	-0.8	8.32129e-19
CUST_5704_PI429951308	reCj20307:--WR:isotig20159	2.45e-19	-	-	AT1G03670	1.1e-62	-	-	Ankyrin repeat containing protein	temp-0h	0.9	1.18313e-29
CUST_5710_PI429951308	reCj20313:--W-:isotig20165	-	-	3.54e-21	AT5G09690	4e-18	MGT7	MAGNESIUM TRANSPORTER 7	Transmembrane magnesium transporter. One of nine family members. Loss of function mutants exhibit poor growth under magnesium stress conditions. Splice variant AT5G09690.1 (386 aa) is a functional transporter while AT5G09690.4 (371 aa) does not have transporter activity.	temp-0h	-0.93	3.63155e-35
CUST_5712_PI429951308	reCj20315:MSWR:isotig20167	-	-	1.09e-13	AT3G13772	0	AtTMN7	-	Encodes an Arabidopsis Transmembrane nine (TMN) protein. Transmembrane nine (TM9) proteins are localized in the secretory pathway of eukaryotic cells and are involved in cell adhesion and phagocytosis. Overexpression of this protein in yeast alters copper and zinc homeostasis.	temp-7d	-0.84	3.80162e-22
CUST_5719_PI429951308	reCj20322:-SWR:isotig20174	-	-	1.11e-22	AT1G74960	0	KAS2	BETA-KETOACYL-ACP SYNTHETASE 2	Encodes a plastidic beta-ketoacyl-ACP synthase II, involved in fatty acid elongation from 16:0-ACP to 18:0-ACP. Homozygous knock-out mutants are embryo lethal, indicating early embryo development is sensitive to elevated 16:0.	temp-0h	-0.91	1.77438e-31
CUST_5728_PI429951308	reCj20331:-S-R:isotig20183	-	-	7.74e-16	AT3G48090	3.3e-61	EDS1	ENHANCED DISEASE SUSCEPTIBILITY 1	Component of R gene-mediated disease resistance in Arabidopsis thaliana with homology to eukaryotic lipases.	temp-0h	0.81	5.53357e-19
CUST_5730_PI429951308	reCj20333:-SWR:isotig20185	3.01e-18	-	2.94e-22	AT1G78130	0	UNE2	UNFERTILIZED EMBRYO SAC 2	unfertilized embryo sac 2 (UNE2)	temp-0h	-0.95	1.00812e-40
CUST_5733_PI429951308	reCj20336:MS-R:isotig20188	-	5.92e-22	-	AT5G37790	1.1e-142	-	-	Protein kinase superfamily protein	temp-0h	0.89	1.4217e-27
CUST_5734_PI429951308	reCj20337:MSWR:isotig20189	1.3e-13	-	-	AT3G54190	0	-	-	Transducin/WD40 repeat-like superfamily protein	temp-min	0.85	5.87903e-23
CUST_5747_PI429951308	reCj20350:-SWR:isotig20202	1.06e-13	-	-	AT2G26850	5.2e-126	-	-	F-box family protein	daylength	0.81	5.57952e-19
CUST_5748_PI429951308	reCj20351:-SWR:isotig20203	-	5.13e-12	-	AT1G49670	0	NQR	-	molecular function has not been defined. Was shown involved in oxidative stress tolerance.	daylength	-0.68	1.05342e-11
CUST_5760_PI429951308	reCj20363:-S-R:isotig20215	1.02e-15	1.27e-21	1.36e-17	AT4G34860	0	A/N-InvB	ALKALINE/NEUTRAL INVERTASE B	Plant neutral invertase family protein	temp-0h	0.78	7.35355e-17
CUST_5766_PI429951308	reCj20369:-S--:isotig20221	4.51e-16	-	2.4e-13	AT2G46915	5.1e-175	-	-	Protein of unknown function (DUF3754)	daylength	-0.74	1.55155e-14
CUST_5770_PI429951308	reCj20373:-S--:isotig20225	2.42e-24	-	-	AT3G45890	0	RUS1	ROOT UVB SENSITIVE 1	Encodes RUS1 (root UVB sensitive 1), a protein that contains DUF647 (domain of unknown function 647), a domain highly conserved in eukaryotes. The primary root of rus1 is hypersensitive to very low-fluence-rate (VLF) UVB.	temp-0h	-0.9	9.20436e-29
CUST_5776_PI429951308	reCj20379:-SW-:isotig20231	2.14e-15	-	-	AT1G52770	1.8e-102	-	-	Phototropic-responsive NPH3 family protein	temp-7d	0.87	1.17226e-24
CUST_5781_PI429951308	reCj20384:MSWR:isotig20236	-	-	4.06e-22	AT5G08500	0	-	-	Transmembrane CLPTM1 family protein	temp-0h	-0.95	3.26022e-41
CUST_5787_PI429951308	reCj20390:MSWR:isotig20242	4.77e-14	-	5.01e-15	AT5G16620	1.3e-105	PDE120	PIGMENT DEFECTIVE EMBRYO 120	chloroplast protein import (Tic40)	temp-30d	-0.83	1.22293e-20
CUST_5788_PI429951308	reCj20391:MSWR:isotig20243	9.69e-16	-	1.4e-13	AT1G31910	9.5e-172	-	-	GHMP kinase family protein	temp-0h	-0.67	2.29845e-11
CUST_5795_PI429951308	reCj20398:MSWR:isotig20250	5.86e-14	-	1.53e-14	AT4G23100	0	RML1	ROOT MERISTEMLESS 1	Encodes the enzyme glutamate-cysteine ligase catalyzing the first, and rate-limiting, step of glutathione biosynthesis. Required for cell proliferation at the root tip. Involved in susceptibility to the bacterial pathogen Pseudomonas syringae. Mutants are phytoalexin defective.	temp-90d	0.39	0.000461791
CUST_5799_PI429951308	reCj20402:MSWR:isotig20254	-	-	3.41e-14	AT3G48090	8.7e-46	EDS1	ENHANCED DISEASE SUSCEPTIBILITY 1	Component of R gene-mediated disease resistance in Arabidopsis thaliana with homology to eukaryotic lipases.	temp-0h	0.8	1.23071e-18
CUST_5803_PI429951308	reCj20406:-S--:isotig20258	2.82e-13	-	-	AT4G25290	0	-	-	DNA photolyases	temp-60d	0.79	1.42023e-17
CUST_5810_PI429951308	reCj20413:-S-R:isotig20265	-	-	9.74e-17	AT4G03460	5.6e-23	-	-	Ankyrin repeat family protein	temp-7d	0.9	2.89425e-29
CUST_5813_PI429951308	reCj20416:MSWR:isotig20268	-	-	1.95e-18	AT1G48900	0	-	-	Signal recognition particle, SRP54 subunit protein	temp-0h	-0.89	2.40029e-28
CUST_5815_PI429951308	reCj20418:--W-:isotig20270	1.95e-15	-	-	AT4G17500	1.6e-31	ERF-1	ETHYLENE RESPONSIVE ELEMENT BINDING FACTOR 1	Encodes a member of the ERF (ethylene response factor) subfamily B-3 of ERF/AP2 transcription factor family (ATERF-1). The protein contains one AP2 domain. There are 18 members in this subfamily including ATERF-1, ATERF-2, AND ATERF-5.	temp-7d	-0.86	1.26033e-23
CUST_5816_PI429951308	reCj20419:MSWR:isotig20271	6e-23	-	1.19e-24	AT5G52920	0	PKP1	PLASTIDIAL PYRUVATE KINASE 1	encodes a dominant chloroplast pyruvate kinase beta subunit. Important for seed oil biosynthesis. Ubiquitously expressed, with significantly increased expression in maturing seeds. The mutant plant has wrinkled seeds, with a 50-70% reduction in seed fatty acid content.	temp-0h	-0.9	6.68814e-29
CUST_5821_PI429951308	reCj20424:-SWR:isotig20276	2.41e-17	-	4.43e-14	AT4G24040	0	ATTRE1	-	Encodes a trehalase, member of Glycoside Hydrolase Family 37.	temp-30d	0.91	7.03352e-31
CUST_5825_PI429951308	reCj20428:MSWR:isotig20280	2.67e-21	5.7e-20	-	AT5G12180	0	CPK17	CALCIUM-DEPENDENT PROTEIN KINASE 17	member of Calcium Dependent Protein Kinase	temp-0h	0.94	1.26488e-36
CUST_5829_PI429951308	reCj20432:-SWR:isotig20284	1.64e-16	-	-	AT1G80570	0	-	-	RNI-like superfamily protein	temp-0h	-0.79	6.90086e-18
CUST_5832_PI429951308	reCj20435:-S-R:isotig20287	3.66e-15	-	-	AT2G21340	0	-	-	MATE efflux family protein	temp-0h	0.88	1.05498e-25
CUST_5843_PI429951308	reCj20446:-SW-:isotig20298	-	-	1.19e-15	AT2G20790	0	-	-	clathrin adaptor complexes medium subunit family protein	daylength	-0.85	1.44974e-22
CUST_5845_PI429951308	reCj20448:-SW-:isotig20300	-	5.11e-14	-	AT2G40460	0	-	-	Major facilitator superfamily protein	temp-min	0.91	1.33358e-30
CUST_5856_PI429951308	reCj20459:MSWR:isotig20311	3.5e-24	-	-	AT4G04770	0	ATABC1	ATP BINDING CASSETTE PROTEIN 1	Encodes an iron-stimulated ATPase. A member of the NAP subfamily of ABC transporters. Involved in Fe-S cluster assembly. Similar to SufB. Involved in the regulation of iron homeostasis. Able to form homodimers. Interacts with AtNAP7 inside the chloroplast.	temp-0h	-0.93	6.04142e-34
CUST_5857_PI429951308	reCj20460:-SWR:isotig20312	4.33e-13	-	1.39e-11	AT1G18700	4.6e-171	-	-	DNAJ heat shock N-terminal domain-containing protein	daylength	-0.56	1.16396e-07
CUST_5864_PI429951308	reCj20467:-SWR:isotig20319	1.4e-14	-	5.24e-18	AT3G15410	0	-	-	Leucine-rich repeat (LRR) family protein	temp-60d	0.89	1.24476e-27
CUST_5868_PI429951308	reCj20471:MSWR:isotig20323	2.23e-22	-	5.43e-22	AT1G77180	1.9e-130	SKIP	-	Encodes a putative transcriptional factor. Shows transcriptional activator activity in yeast. Involved in response to abscisic acid, salt and osmotic stress.	temp-0h	-0.89	3.69078e-27
CUST_5872_PI429951308	reCj20475:-SWR:isotig20327	1.2e-17	1.19e-20	-	AT3G46640	6.4e-64	PCL1	PHYTOCLOCK 1	Encodes a myb family transcription factor with a single Myb DNA-binding domain (type SHAQKYF) that is unique to plants and is essential for circadian rhythms, specifically for transcriptional regulation within the circadian clock. LUX is required for normal rhythmic expression of multiple clock outputs in both constant light and darkness. It is coregulated with TOC1 and seems to be repressed by C…	temp-90d	-0.87	1.07146e-24
CUST_5875_PI429951308	reCj20478:-S-R:isotig20330	5.71e-18	2.21e-15	1.87e-18	AT3G15010	1.5e-47	-	-	RNA-binding (RRM/RBD/RNP motifs) family protein	temp-30d	0.9	7.95779e-30
CUST_5876_PI429951308	reCj20479:-SWR:isotig20331	-	4.8e-14	-	AT5G57120	2.8e-27	-	-	FUNCTIONS IN: molecular_function unknown	temp-0h	-0.76	8.63666e-16
CUST_5882_PI429951308	reCj20485:--WR:isotig20337	4.99e-16	-	-	-	-	-	-	-	temp-0h	0.86	1.42591e-23
CUST_5885_PI429951308	reCj20488:MSWR:isotig20340	-	1.01e-19	-	AT3G47990	3.3e-174	SIS3	SUGAR-INSENSITIVE 3	SUGAR-INSENSITIVE 3 (SIS3)	temp-0h	-0.94	3.35177e-36
CUST_5891_PI429951308	reCj20494:-SWR:isotig20346	-	-	8.01e-18	AT3G49990	2.1e-52	-	-	unknown protein	temp-0h	-0.9	5.22628e-29
CUST_5902_PI429951308	reCj20505:-S-R:isotig20357	-	-	3.76e-21	AT4G01660	0	ATABC1	ABC TRANSPORTER 1	Encodes an ABC1-like protein, member of the ATH subfamily	temp-0h	-0.9	1.08036e-29
CUST_5906_PI429951308	reCj20509:-SWR:isotig20361	-	2.62e-13	-	AT2G33550	7.5e-38	-	-	Homeodomain-like superfamily protein	temp-0h	-0.63	7.38157e-10
CUST_5914_PI429951308	reCj20517:--W-:isotig20369	1.22e-23	-	-	AT3G20300	3.7e-74	-	-	Protein of unknown function (DUF3537)	temp-0h	0.91	9.01172e-31
CUST_5915_PI429951308	reCj20518:MSWR:isotig20370	1.03e-19	-	-	AT5G08560	0	-	-	transducin family protein / WD-40 repeat family protein	temp-0h	-0.85	1.45249e-22
CUST_5918_PI429951308	reCj20521:-S--:isotig20373	1.48e-11	-	2.35e-11	AT5G24850	0	CRY3	CRYPTOCHROME 3	Binds flavin adenine dinucleotide and DNA. It does not have photolyase activity, and it is likely to act as photoreceptor. Closely related to Synechocystis cryptochrome.	temp-60d	0.6	8.99388e-09
CUST_5922_PI429951308	reCj20525:MSWR:isotig20377	-	-	2.34e-14	AT2G46660	0	EOD3	ENHANCER OF DA1-1	Encodes a member of CYP78A cytochrome P450 monooxygenase protein family that is required in the sporophytic tissue of the mother plant to promote seed growth.	daylength	-0.69	2.76591e-12
CUST_5932_PI429951308	reCj20535:---R:isotig20387	-	-	1.25e-18	AT2G34630	1.2e-151	GPS1	GERANYL DIPHOSPHATE SYNTHASE 1	Encodes a geranyl diphosphate synthase. RNAi lines are dwarf. T-DNA knock-out lines are embryo lethal.	temp-0h	-0.82	3.41433e-20
CUST_5935_PI429951308	reCj20538:-SW-:isotig20390	-	3.55e-20	4.5e-15	AT5G55830	9.9e-121	-	-	Concanavalin A-like lectin protein kinase family protein	temp-7d	0.89	4.56266e-28
CUST_5940_PI429951308	reCj20543:--W-:isotig20395	2.25e-18	1.27e-22	1.42e-18	AT1G71870	0	-	-	MATE efflux family protein	temp-30d	-0.89	2.46622e-28
CUST_5956_PI429951308	reCj20559:MSWR:isotig20411	7.8e-16	-	1.29e-16	AT5G48520	0	44776	AUGMIN 3	Encodes AUGMIN subunit3 (AUG3), a homolog of animal dim gamma-tubulin 3/human augmin-like complex, subunit 3. Plays a critical role in microtubule organization during plant cell division.	temp-0h	-0.77	2.25244e-16
CUST_5958_PI429951308	reCj20561:-S--:isotig20413	-	-	1.79e-13	-	-	-	-	-	daylength	-0.78	6.32778e-17
CUST_5962_PI429951308	reCj20565:MSWR:isotig20417	1.72e-14	3.64e-14	-	AT2G43070	0	ATSPPL3	ARABIDOPSIS THALIANA SIGNAL PEPTIDE PEPTIDASE-LIKE 3	SIGNAL PEPTIDE PEPTIDASE-LIKE 3 (SPPL3)	temp-7d	-0.9	6.31348e-29
CUST_5965_PI429951308	reCj20568:-SWR:isotig20420	-	-	4.75e-18	AT2G30580	5.5e-83	BMI1A	-	Encodes a C3HC4 RING-domain-containing ubiquitin E3 ligase capable of interacting with DREB2A. DRIP2 seems to be involved in regulating stress-related transcriptional changes and drought tolerance.	temp-0h	-0.83	2.3784e-21
CUST_5968_PI429951308	reCj20571:-SW-:isotig20423	5.55e-14	-	-	AT1G01110	1.1e-14	IQD18	IQ-DOMAIN 18	IQ-domain 18 (IQD18)	temp-30d	0.83	1.53051e-20
CUST_5972_PI429951308	reCj20575:----:isotig20427	5.36e-15	-	-	AT1G24340	0	emb2421	EMBRYO DEFECTIVE 2421	A locus involved in embryogenesis. Mutations in this locus result in embryo lethality.	temp-0h	-0.85	1.39982e-22
CUST_5974_PI429951308	reCj20577:-SWR:isotig20429	6.59e-13	-	-	AT4G12610	1e-73	RAP74	-	RAP74	daylength	-0.7	1.09602e-12
CUST_5986_PI429951308	reCj20589:MSWR:isotig20441	-	-	4.1e-12	AT3G63520	0	NCED1	-	Encodes a protein with 9-<i>cis</i>-epoxycarotenoid dioxygenase activity. The enzyme was shown to act on a variety of carotenoid including &#946	temp-7d	-0.71	2.92833e-13
CUST_5988_PI429951308	reCj20591:MSWR:isotig20443	1.58e-14	-	-	AT5G28910	0	-	-	unknown protein	temp-90d	0.69	2.0593e-12
CUST_5989_PI429951308	reCj20592:-SWR:isotig20444	3.71e-11	-	-	AT2G13800	0	ATSERK5	SOMATIC EMBRYOGENESIS RECEPTOR LIKE KINASE 5	somatic embryogenesis receptor-like kinase 5 (SERK5)	daylength	-0.45	3.0924e-05
CUST_5991_PI429951308	reCj20594:MSWR:isotig20446	-	4.81e-15	1.05e-14	AT5G20600	1.9e-71	-	-	FUNCTIONS IN: molecular_function unknown	temp-0h	-0.84	5.32635e-22
CUST_5993_PI429951308	reCj20596:MSWR:isotig20448	-	-	1.57e-18	AT1G04510	0	MAC3A	MOS4-ASSOCIATED COMPLEX 3A	Encodes MAC3A, a U-box proteins with homology to the yeast and human E3 ubiquitin ligase Prp19. Associated with the MOS4-Associated Complex (MAC). Involved in plant innate immunity.	temp-7d	-0.85	1.15015e-22
CUST_5998_PI429951308	reCj20601:MSWR:isotig20453	-	-	1.26e-15	-	-	-	-	-	temp-0h	-0.9	3.43158e-29
CUST_6013_PI429951308	reCj20616:MSWR:isotig20468	3.17e-15	-	2.06e-13	AT5G17530	0	-	-	phosphoglucosamine mutase family protein	temp-0h	0.78	3.75667e-17
CUST_6018_PI429951308	reCj20621:-SW-:isotig20473	-	-	3e-13	AT2G04740	4e-134	-	-	ankyrin repeat family protein	temp-0h	0.84	1.30887e-21
CUST_6021_PI429951308	reCj20624:----:isotig20476	4.63e-19	-	1.04e-22	AT5G24340	1.7e-126	-	-	3'-5' exonuclease domain-containing protein	temp-0h	-0.93	9.71306e-36
CUST_6024_PI429951308	reCj20627:MSWR:isotig20479	-	1.44e-23	-	AT2G19450	0	RDS1	-	Encodes Acyl-CoA:diacylglycerol acyltransferase (DGAT) catalyzes the final step of the triacylglycerol synthesis pathway. An insertion mutation in the TAG1 gene results in altered lipid phenotype. Role in senescence and seed development.	temp-0h	-0.94	1.44579e-36
CUST_6027_PI429951308	reCj20630:-SW-:isotig20482	-	3.01e-19	-	AT5G45290	3.9e-59	-	-	RING/U-box superfamily protein	temp-0h	0.91	2.45094e-31
CUST_6046_PI429951308	reCj20649:-S-R:isotig20501	2.89e-14	2.03e-16	-	AT3G53260	0	ATPAL2	-	Encodes phenylalanine lyase. Arabidopsis has four PALs: AT2G37040 (PAL1), AT3G53260 (PAL2), AT5G04230 (PAL3) and AT3G10340 (PAL4).	temp-30d	-0.81	3.26332e-19
CUST_6049_PI429951308	reCj20652:-SWR:isotig20504	4.4e-16	-	-	AT5G51920	1.8e-47	-	-	Pyridoxal phosphate (PLP)-dependent transferases superfamily protein	daylength	-0.88	2.24415e-26
CUST_6051_PI429951308	reCj20654:----:isotig20506	5.56e-16	-	5e-20	AT4G38380	2.2e-155	-	-	MATE efflux family protein	temp-0h	-0.91	3.40123e-30
CUST_6055_PI429951308	reCj20658:MSWR:isotig20510	-	-	2.16e-12	AT2G21340	3.2e-161	-	-	MATE efflux family protein	temp-max	0.68	5.93619e-12
CUST_6069_PI429951308	reCj20672:-SWR:isotig20524	1.7e-19	-	-	AT5G05520	0	-	-	Outer membrane OMP85 family protein	temp-7d	-0.96	3.83541e-43
CUST_6078_PI429951308	reCj20681:-SW-:isotig20533	1.39e-13	-	-	AT5G65200	3.8e-78	PUB38	PLANT U-BOX 38	Encodes a protein containing a U-box and an ARM domain. This protein has E3 ubiquitin ligase activity based on in vitro assays.	temp-60d	0.82	5.3077e-20
CUST_6079_PI429951308	reCj20682:--WR:isotig20534	-	6.66e-18	-	AT4G32410	0	CESA1	CELLULOSE SYNTHASE 1	Encodes a cellulose synthase isomer. CESA1 mutants have cellulose defect in the primary cell wall. Multiple lines of evidence suggest that CESA1, along with CESA3 and CESA6 are present in the same plasma membrane complex for cellulose biosynthesis. lasma membrane complex for cellulose biosynthesis. As inferred from the null role of secondary wall-type CesAs, included in a set of five primary wall…	temp-30d	0.86	3.52368e-24
CUST_6086_PI429951308	reCj20689:MSWR:isotig20541	-	-	3.97e-11	AT5G54310	4.4e-91	NEV	NEVERSHED	A member of ARF GAP domain (AGD), A thaliana has 15 members, grouped into four classes. Regulates membrane trafficking and organ separation.	temp-0h	-0.84	5.89104e-22
CUST_6090_PI429951308	reCj20693:MSWR:isotig20545	2.48e-13	-	3.37e-14	AT3G02090	0	MPPBETA	-	MPPBETA	temp-min	-0.89	3.02196e-27
CUST_6106_PI429951308	reCj20709:MSWR:isotig20561	8.13e-21	-	-	AT5G13020	3.5e-35	AtEML3	-	Emsy N Terminus (ENT)/ plant Tudor-like domains-containing protein	temp-0h	-0.93	9.04663e-36
CUST_6112_PI429951308	reCj20715:-SWR:isotig20567	3.13e-20	-	-	AT3G04610	1.8e-120	FLK	FLOWERING LOCUS KH DOMAIN	flowering locus KH domain (FLK)	temp-7d	-0.96	3.84725e-43
CUST_6122_PI429951308	reCj20725:MSWR:isotig20577	-	-	1.7e-17	AT3G52990	0	-	-	Pyruvate kinase family protein	temp-0h	-0.91	1.11683e-30
CUST_6131_PI429951308	reCj20734:MSWR:isotig20586	-	-	3.4e-15	AT1G10270	9e-62	GRP23	GLUTAMINE-RICH PROTEIN 23	glutamine-rich protein 23 (GRP23)	temp-min	-0.92	8.09028e-32
CUST_6132_PI429951308	reCj20735:-SW-:isotig20587	-	2.62e-18	-	AT5G23400	7e-56	-	-	Leucine-rich repeat (LRR) family protein	temp-0h	0.86	2.03239e-24
CUST_6134_PI429951308	reCj20737:-SWR:isotig20589	-	-	5.58e-12	AT2G29990	0	P	ALTERNATIVE NAD	alternative NAD(P)H dehydrogenase 2 (NDA2)	temp-30d	-0.51	1.53515e-06
CUST_6136_PI429951308	reCj20739:-SW-:isotig20591	6.41e-18	-	1.39e-11	AT5G11030	4e-86	ALF4	ABERRANT LATERAL ROOT FORMATION 4	alf4-1 prevents initiation of lateral roots. Cannot be rescued by IAA. Protein belongs to a plant-specific gene family and is localized to the nucleus.	temp-60d	0.74	5.51523e-15
CUST_6137_PI429951308	reCj20740:MSWR:isotig20592	2.2e-18	-	2.37e-11	AT1G48900	0	-	-	Signal recognition particle, SRP54 subunit protein	temp-60d	0.79	9.77227e-18
CUST_6146_PI429951308	reCj20749:-S--:isotig20601	-	6.63e-17	-	AT5G60900	1.2e-105	RLK1	RECEPTOR-LIKE PROTEIN KINASE 1	Encodes a receptor-like protein kinase.	temp-0h	0.85	1.31272e-22
CUST_6153_PI429951308	reCj20756:-S--:isotig20608	2.08e-14	1.79e-21	-	-	-	-	-	-	temp-30d	0.81	1.0894e-19
CUST_6168_PI429951308	reCj20771:-SWR:isotig20623	4.65e-22	-	-	AT1G44446	0	CAO	CHLOROPHYLL A OXYGENASE	Encodes chlorophyllide <i>a</i> oxygenase which converts chlorophyllide <i>a</i> to chlorophyllide <i>b</i> by catalyzing two successive hydroxylations at the 7-methyl group of chlorophyllide <i>a</i> . Mutants are deficient in pigments that associate with thylakoid membrane proteins, lacking chlorophyll <i>b</i> and light-harvesting proteins of photosystem II. The protein was shown through cross…	temp-0h	-0.9	6.09412e-29
CUST_6169_PI429951308	reCj20772:-SWR:isotig20624	2.93e-18	-	1.38e-24	AT5G22480	0	-	-	ZPR1 zinc-finger domain protein	temp-30d	-0.92	7.41475e-33
CUST_6173_PI429951308	reCj20776:-SWR:isotig20628	1.78e-17	-	-	AT1G60220	2e-71	ULP1D	UB-LIKE PROTEASE 1D	Encodes a deSUMOylating enzyme. In vitro it has both peptidase activity and isopeptidase activity: it can cleave C-terminal residues from SUMO to activate it for attachment to a target protein and it can also act on the isopeptide bond between SUMO and another protein. sGFP:OTS1 protein accumulates in the nucleus. Double mutant analysis with ULP1C/OTS2 indicates that these genes are involved in s…	temp-0h	-0.87	8.79097e-25
CUST_6174_PI429951308	reCj20777:MSWR:isotig20629	5.27e-18	-	3.28e-14	AT4G34490	0	ATCAP1	CYCLASE ASSOCIATED PROTEIN 1	CYCLASE ASSOCIATED PROTEIN	temp-0h	0.84	5.87713e-22
CUST_6176_PI429951308	reCj20779:-SWR:isotig20631	8.06e-23	4.47e-26	-	AT5G13030	0	-	-	unknown protein	temp-0h	-0.95	2.20989e-39
CUST_6184_PI429951308	reCj20787:-S--:isotig20639	7.05e-12	-	1.1e-15	AT5G67360	4.2e-149	ARA12	-	Encodes a subtilisin-like serine protease essential for mucilage release from seed coats.	temp-0h	0.58	3.35013e-08
CUST_6190_PI429951308	reCj20793:-SW-:isotig20645	1.87e-10	-	-	AT1G28440	6.4e-109	HSL1	HAESA-LIKE 1	HAESA-like 1 (HSL1)	temp-max	-0.32	0.00432345
CUST_6201_PI429951308	reCj20804:-SWR:isotig20656	2e-15	-	2.33e-16	AT3G09720	0	-	-	P-loop containing nucleoside triphosphate hydrolases superfamily protein	temp-7d	-0.93	8.22904e-36
CUST_6205_PI429951308	reCj20808:-SW-:isotig20660	6.7e-14	-	3.09e-11	AT5G03040	5.5e-28	iqd2	IQ-DOMAIN 2	IQ-domain 2 (iqd2)	temp-90d	0.53	6.11218e-07
CUST_6206_PI429951308	reCj20809:-SW-:isotig20661	-	3.71e-13	-	AT1G69550	2.7e-28	-	-	disease resistance protein (TIR-NBS-LRR class)	temp-max	0.86	1.25649e-23
CUST_6224_PI429951308	reCj20827:-SW-:isotig20679	1.08e-18	-	-	AT2G15730	4e-121	-	-	P-loop containing nucleoside triphosphate hydrolases superfamily protein	temp-0h	0.79	3.86185e-18
CUST_6226_PI429951308	reCj20829:MSWR:isotig20681	-	3.48e-14	-	AT3G10530	0	-	-	Transducin/WD40 repeat-like superfamily protein	temp-0h	-0.77	1.39337e-16
CUST_6236_PI429951308	reCj20839:-SW-:isotig20691	-	-	6.88e-16	AT3G48090	7.8e-53	EDS1	ENHANCED DISEASE SUSCEPTIBILITY 1	Component of R gene-mediated disease resistance in Arabidopsis thaliana with homology to eukaryotic lipases.	temp-0h	0.81	3.98806e-19
CUST_6241_PI429951308	reCj20844:-SWR:isotig20696	2.61e-13	-	-	AT1G18390	3.8e-127	-	-	Protein kinase superfamily protein	daylength	0.82	4.47464e-20
CUST_6242_PI429951308	reCj20845:-S-R:isotig20697	3.75e-19	-	3.41e-17	AT5G67020	1.2e-55	-	-	unknown protein	temp-60d	0.9	7.16908e-29
CUST_6249_PI429951308	reCj20852:MSWR:isotig20704	1.85e-14	-	3.39e-16	AT2G23070	0	-	-	Protein kinase superfamily protein	temp-7d	-0.91	2.911e-30
CUST_6250_PI429951308	reCj20853:-SWR:isotig20705	1.18e-16	-	5.64e-18	AT5G56090	0	COX15	CYTOCHROME C OXIDASE 15	Encodes a homolog of COX15. Microarray analysis show a 3.2 fold increase in transcription after treatment with rotenone, an electron transport chain inhibitor.	temp-0h	-0.87	4.76683e-25
CUST_6251_PI429951308	reCj20854:-S-R:isotig20706	4.76e-15	-	1.22e-15	AT2G16430	0	ATPAP10	-	purple acid phosphatase 10 (PAP10)	temp-0h	0.64	3.23346e-10
CUST_6262_PI429951308	reCj20866:-SWR:isotig20718	-	-	1.47e-11	AT1G69560	4.9e-65	AtMYB105	MYB DOMAIN PROTEIN 105	Encodes LOF2 (LATERAL ORGAN FUSION2), a MYB-domain transcription factor expressed in organ boundaries. Functions in boundary specification, meristem initiation and maintenance, and organ patterning. Also see LOF1 (At1g26780).	temp-0h	-0.59	1.39048e-08
CUST_6265_PI429951308	reCj20869:-SW-:isotig20721	6.17e-19	-	1.89e-17	AT1G51760	8.9e-180	JR3	JASMONIC ACID RESPONSIVE 3	encodes a member of the six Arabidopsis IAA-amino acid conjugate hydrolase subfamily and conjugates and conjugates IAA-Ala in vitro. Gene is expressed most strongly in roots, stems, and flowers.	temp-0h	-0.81	4.29679e-19
CUST_6271_PI429951308	reCj20875:MSWR:isotig20727	1.92e-12	-	-	AT1G43190	0	PTB3	POLYPYRIMIDINE TRACT-BINDING PROTEIN 3	polypyrimidine tract-binding protein 3 (PTB3)	temp-30d	-0.73	3.97005e-14
CUST_6276_PI429951308	reCj20880:MSWR:isotig20732	9.96e-16	-	2.76e-15	AT4G00330	7.7e-122	CRCK2	CALMODULIN-BINDING RECEPTOR-LIKE CYTOPLASMIC KINASE 2	high overall homology to CRCK1	temp-0h	-0.83	4.17587e-21
CUST_6277_PI429951308	reCj20881:-SWR:isotig20733	-	1.18e-18	-	AT1G05940	0	CAT9	CATIONIC AMINO ACID TRANSPORTER 9	Encodes a member of the cationic amino acid transporter (CAT) subfamily of amino acid polyamine choline transporters.	temp-0h	-0.85	1.25993e-22
CUST_6278_PI429951308	reCj20882:-SW-:isotig20734	7.8e-18	-	-	AT5G66240	4.9e-141	-	-	Transducin/WD40 repeat-like superfamily protein	temp-0h	-0.9	6.62443e-30
CUST_6293_PI429951308	reCj20897:-S--:isotig20749	-	-	5.54e-14	AT2G30950	0	FTSH2	-	Metalloprotease that functions in thylakoid membrane biogenesis. Involved in the repair of PSII following damaged incurred during photoinhibition. Forms a complex with VAR1. Mutants show a variegated phenotype, which decreases during development. Transcript and protein levels increase with light intensity.	temp-min	0.85	1.27506e-22
CUST_6297_PI429951308	reCj20901:MSWR:isotig20753	6.81e-13	-	-	AT4G14950	8.5e-169	KMS1	KILLING ME SLOWLY 1	KMS1 encode a endoplasmic reticulum protein involved in the early secretory pathway.	daylength	0.71	2.28186e-13
CUST_6299_PI429951308	reCj20903:-SW-:isotig20755	8.3e-16	-	-	AT3G61700	3.4e-29	-	-	Plant protein 1589 of unknown function	temp-0h	-0.79	6.78662e-18
CUST_6305_PI429951308	reCj20910:-SWR:isotig20762	-	1.68e-20	-	AT3G21070	0	NADK1	NAD KINASE 1	Encodes a protein with NAD(H) kinase activity.	temp-0h	-0.91	1.9656e-30
CUST_6317_PI429951308	reCj20922:-SWR:isotig20774	3.09e-15	-	-	AT1G80600	0	WIN1	HOPW1-1-INTERACTING 1	Encodes HopW1-1-Interacting protein 1 (WIN1). Interacts with the P. syringae effector HopW1-1. WIN1 is a putative acetylornithine transaminase. Modulates plant defenses against bacteria. Three WIN proteins are identified so far (WIN1: AT1G80600	temp-min	-0.89	9.45075e-28
CUST_6322_PI429951308	reCj20927:MSWR:isotig20779	1.18e-12	-	-	AT3G52990	0	-	-	Pyruvate kinase family protein	temp-60d	-0.79	7.12349e-18
CUST_6324_PI429951308	reCj20929:MSWR:isotig20781	6.12e-16	-	4.2e-16	AT1G04410	0	c-NAD-MDH1	CYTOSOLIC-NAD-DEPENDENT MALATE DEHYDROGENASE 1	predicted to encode a cytosolic malate dehydrogenase.	temp-7d	-0.93	1.65996e-35
CUST_6325_PI429951308	reCj20930:-SWR:isotig20782	7.38e-16	-	1.73e-14	AT1G77210	0	AtSTP14	SUGAR TRANSPORT PROTEIN 14	AtSTP14 belongs to the family of sugar transport proteins (AtSTPs)in volved in monosaccharide transport. Heterologous expression in yeast revealed that AtSTP14 is the transporter specifc for galactose and does not transport other monosaccharides such as glucose or fructose.	temp-90d	-0.24	0.0306379
CUST_6330_PI429951308	reCj20935:-S--:isotig20787	1.64e-15	2.53e-13	-	AT4G16570	3.7e-180	PRMT7	PROTEIN ARGININE METHYLTRANSFERASE 7	protein arginine methyltransferase 7 (PRMT7)	temp-30d	0.86	5.63962e-24
CUST_6335_PI429951308	reCj20941:MSWR:isotig20793	3.28e-19	8.88e-23	-	AT4G03960	1e-57	PFA-DSP4	PLANT AND FUNGI ATYPICAL DUAL-SPECI&#64257;CITY PHOSPHATASE 4	Encodes an atypical dual-speci&#64257	temp-0h	-0.92	5.82802e-32
CUST_6341_PI429951308	reCj20947:-S-R:isotig20799	5.56e-19	-	-	AT5G50970	0	-	-	transducin family protein / WD-40 repeat family protein	temp-0h	-0.93	1.16897e-35
CUST_6347_PI429951308	reCj20953:-SWR:isotig20805	-	3.17e-15	1.84e-14	AT4G33300	1.3e-125	ADR1-L1	ADR1-LIKE 1	Encodes a member of the ADR1 family nucleotide-binding leucine-rich repeat (NB-LRR) immune receptors.	temp-0h	-0.73	2.68316e-14
CUST_6349_PI429951308	reCj20955:-S--:isotig20807	-	-	4.33e-17	AT1G08760	2.5e-36	-	-	Plant protein of unknown function (DUF936)	temp-0h	0.84	5.07881e-22
CUST_6355_PI429951308	reCj20961:-SWR:isotig20813	-	-	5.28e-12	AT4G01960	1.1e-06	-	-	unknown protein	temp-60d	0.65	1.41484e-10
CUST_6356_PI429951308	reCj20962:-SWR:isotig20814	-	8.59e-17	-	AT5G49970	0	PYRODOXAMINE	PYRIDOXIN	encodes the bifunctional pyridoxine (pyridoxamine) 5?-phosphate oxidase (PPOX)(EC 1.4.3.5) that is involved in the formation of pyridoxal 5'-phosphate (member of the vitamin B6 group)	temp-30d	-0.71	3.17597e-13
CUST_6362_PI429951308	reCj20968:--WR:isotig20820	-	9.71e-13	-	AT1G03750	0	SWI2	SWITCH 2	switch 2 (SWI2)	daylength	-0.59	1.42226e-08
CUST_6364_PI429951308	reCj20970:-SWR:isotig20822	6.4e-13	-	-	AT3G57400	9.1e-48	-	-	unknown protein	temp-60d	0.77	9.31437e-17
CUST_6366_PI429951308	reCj20972:-SWR:isotig20824	2.17e-13	-	-	AT5G01260	1.8e-31	-	-	Carbohydrate-binding-like fold	temp-0h	-0.78	4.56466e-17
CUST_6372_PI429951308	reCj20978:---R:isotig20830	-	-	2.71e-14	AT5G23400	3.7e-132	-	-	Leucine-rich repeat (LRR) family protein	daylength	0.76	7.36638e-16
CUST_6375_PI429951308	reCj20981:MS-R:isotig20833	-	2.52e-14	-	AT3G19970	1.4e-88	-	-	alpha/beta-Hydrolases superfamily protein	temp-7d	0.71	4.03148e-13
CUST_6376_PI429951308	reCj20982:-SW-:isotig20834	2.79e-22	-	-	AT1G04950	0	TAFII59	TATA BOX ASSOCIATED FACTOR II 59	Encodes one of two Arabidopsis proteins with significant similarity to the histone fold TBP-associated factor TAF6. Mutants are embryo lethal and transmission of the mutant allele through the male gametophyte is significantly reduced. This is due to reduced pollen tube growth of the mutant.	temp-0h	-0.91	5.7187e-30
CUST_6383_PI429951308	reCj20989:MSWR:isotig20841	-	-	5.36e-14	AT3G57050	0	CBL	CYSTATHIONINE BETA-LYASE	Encodes second enzyme in the methionine biosynthetic pathway	temp-0h	-0.78	5.41311e-17
CUST_6388_PI429951308	reCj20995:-SWR:isotig20847	8.75e-17	4.82e-14	2.61e-17	AT1G03090	0	MCCA	-	MCCA is the biotinylated subunit of the dimer MCCase, which is involved in leucine degradation. Both subunits are nuclear coded and the active enzyme is located in the mitochondrion.	temp-0h	-0.76	1.14774e-15
CUST_6389_PI429951308	reCj20996:--WR:isotig20848	-	2.52e-17	3.74e-20	AT5G66540	3.6e-95	-	-	FUNCTIONS IN: molecular_function unknown	temp-0h	-0.9	1.0756e-28
CUST_6394_PI429951308	reCj21001:-S-R:isotig20853	-	-	2.38e-21	AT1G72990	0	BGAL17	BETA-GALACTOSIDASE 17	beta-galactosidase 17 (BGAL17)	temp-0h	0.93	6.36162e-34
CUST_6401_PI429951308	reCj21008:-S--:isotig20860	2.31e-14	5.04e-17	-	AT2G32640	0	-	-	Lycopene beta/epsilon cyclase protein	daylength	-0.79	4.53772e-18
CUST_6407_PI429951308	reCj21014:MSWR:isotig20866	7.13e-21	-	8.99e-20	AT5G20890	0	-	-	TCP-1/cpn60 chaperonin family protein	temp-30d	-0.9	3.17452e-29
CUST_6423_PI429951308	reCj21030:MSWR:isotig20882	-	-	3.6e-12	AT1G32130	1.1e-132	IWS1	-	The C-terminal portion of this protein has high homology to the C-termini of the IWS1 (Interacts With Spt6) proteins found in yeast and humans. Interacts with transcription factor BES1. Involved in brassinosteroid-regulated gene expression.	temp-0h	-0.69	2.50657e-12
CUST_6428_PI429951308	reCj21035:MSWR:isotig20887	-	3.79e-21	6.4e-15	AT5G35220	0	EGY1	ETHYLENE-DEPENDENT GRAVITROPISM-DEFICIENT AND YELLOW-GREEN 1	Membrane-associated and ATP-independent metalloprotease	temp-0h	-0.83	6.61117e-21
CUST_6435_PI429951308	reCj21042:MSWR:isotig20894	-	1.75e-17	-	AT1G70730	0	PGM2	PHOSPHOGLUCOMUTASE 2	Encodes a cytosolic phosphoglucomutase (PGM). Two Arabidopsis PGM proteins (AT1G70730/PGM2 and AT1G23190/PGM3) have high sequence similarities and redundant functions. Mature plants possessing a single cPGM allele had a major reduction in cPGM activity. Whereas pgm2 and pgm3 single mutants are undistinguishable from the wild type, loss of both PGM2 and PGM3 severely impairs male and female gameto…	temp-7d	-0.85	1.30637e-22
CUST_6441_PI429951308	reCj21048:-SWR:isotig20900	1.27e-15	-	3.23e-17	AT2G45670	0	-	-	calcineurin B subunit-related	temp-0h	0.72	9.2706e-14
CUST_6443_PI429951308	reCj21050:-SW-:isotig20902	-	6.83e-13	1.68e-13	AT5G53340	3.2e-103	-	-	Galactosyltransferase family protein	temp-0h	0.71	5.01114e-13
CUST_6457_PI429951308	reCj21064:M-WR:isotig20916	-	2.75e-17	1.06e-18	AT5G60050	8.1e-23	-	-	BTB/POZ domain-containing protein	temp-7d	-0.84	2.35277e-22
CUST_6460_PI429951308	reCj21067:-S--:isotig20919	1.27e-13	-	-	AT3G06850	1.4e-173	BCE2	-	dihydrolipoamide branched chain acyltransferase	temp-90d	-0.74	8.0788e-15
CUST_6461_PI429951308	reCj21068:MS-R:isotig20920	-	3.84e-13	-	AT2G38110	5.6e-161	ATGPAT6	GLYCEROL-3-PHOSPHATE ACYLTRANSFERASE 6	Encodes a protein with glycerol-3-phosphate acyltransferase activity.	temp-90d	0.71	4.44146e-13
CUST_6465_PI429951308	reCj21072:-SWR:isotig20924	-	2.11e-20	-	AT1G24120	0	ARL1	ARG1-LIKE 1	encodes a DnaJ-like protein similar to ARG1 and ARL2 that are both involved in root and hypocotyl gravitropism response. However, null mutation in this gene does not result in defects in gravitropism. Gene is expressed in all tissues examined.	temp-0h	0.85	1.02164e-22
CUST_6467_PI429951308	reCj21074:-SWR:isotig20926	-	-	7.83e-24	AT2G28130	3.9e-83	-	-	unknown protein	temp-0h	-0.93	6.63226e-36
CUST_6473_PI429951308	reCj21080:--W-:isotig20932	-	-	6.54e-19	AT5G39590	1.2e-139	-	-	TLD-domain containing nucleolar protein	daylength	-0.89	3.32978e-27
CUST_6488_PI429951308	reCj21095:-SWR:isotig20947	4.48e-12	-	-	AT5G54310	3.2e-66	NEV	NEVERSHED	A member of ARF GAP domain (AGD), A thaliana has 15 members, grouped into four classes. Regulates membrane trafficking and organ separation.	temp-0h	-0.85	8.67925e-23
CUST_6490_PI429951308	reCj21097:MS-R:isotig20949	-	-	4.57e-20	AT5G46290	0	KASI	3-KETOACYL-ACYL CARRIER PROTEIN SYNTHASE I	Encodes beta-ketoacyl-[acyl carrier protein] synthase I (KASI). Crucial for fatty acid synthesis. Plays a role in chloroplast division and embryo development.	temp-0h	0.94	5.24828e-36
CUST_6506_PI429951308	reCj21113:-S-R:isotig20965	2e-14	-	-	AT1G56350	0	-	-	Peptide chain release factor 2	temp-30d	0.79	1.55558e-17
CUST_6515_PI429951308	reCj21122:MSWR:isotig20974	-	-	3.01e-14	AT4G21130	1.7e-140	EMB2271	EMBRYO DEFECTIVE 2271	similar to man and yeast U3-55K genes, involved in processing of pre-ribosomal RNA.	temp-0h	-0.85	3.82255e-23
CUST_6518_PI429951308	reCj21125:MSWR:isotig20977	2.61e-19	-	-	AT3G20290	0	EHD1	EPS15 HOMOLOGY DOMAIN 1	Encodes AtEHD1, one of the Arabidopsis Eps15 homology domain proteins involved in endocytosis (AtEHD2, At4g05520).	temp-0h	-0.88	3.41128e-26
CUST_6521_PI429951308	reCj21128:----:isotig20980	-	2.41e-10	-	-	-	-	-	-	daylength	-0.29	0.00921321
CUST_6531_PI429951308	reCj21138:MSWR:isotig20990	-	1.48e-12	-	AT1G73760	1.6e-38	-	-	RING/U-box superfamily protein	temp-60d	0.78	4.8145e-17
CUST_6532_PI429951308	reCj21139:MSWR:isotig20991	2.06e-14	-	-	AT5G13100	7.7e-124	-	-	unknown protein	temp-60d	-0.77	3.1272e-16
CUST_6537_PI429951308	reCj21144:---R:isotig20996	-	3.46e-24	-	AT3G55080	4e-140	-	-	SET domain-containing protein	temp-0h	0.94	3.43052e-37
CUST_6541_PI429951308	reCj21148:MSWR:isotig21000	-	1.04e-26	-	AT3G49220	0	-	-	Plant invertase/pectin methylesterase inhibitor superfamily	temp-0h	0.89	1.16205e-27
CUST_6564_PI429951308	reCj21171:-S--:isotig21023	6.56e-13	-	-	AT2G38330	3e-111	-	-	MATE efflux family protein	temp-90d	0.69	2.03054e-12
CUST_6567_PI429951308	reCj21174:---R:isotig21026	1.34e-13	-	1.19e-16	AT1G13260	1.7e-91	RAV1	RELATED TO ABI3/VP1 1	Encodes an AP2/B3 domain transcription factor which is upregulated in response to low temperature. It contains a B3 DNA binding domain. It has circadian regulation and may function as a negative growth regulator.	temp-7d	-0.48	6.89941e-06
CUST_6574_PI429951308	reCj21181:-SWR:isotig21033	-	-	4.14e-16	AT2G01990	2.1e-31	-	-	unknown protein	temp-0h	0.86	4.82971e-24
CUST_6575_PI429951308	reCj21182:MSWR:isotig21034	-	-	2.42e-17	AT3G18190	0	-	-	TCP-1/cpn60 chaperonin family protein	temp-7d	-0.89	8.95486e-28
CUST_6576_PI429951308	reCj21183:MSWR:isotig21035	-	-	9.02e-13	AT4G12080	2.5e-63	ATAHL1	-	AT-hook motif nuclear-localized protein 1 (AHL1)	temp-60d	-0.68	8.57124e-12
CUST_6588_PI429951308	reCj21195:---R:isotig21047	3.61e-14	-	3.3e-13	AT2G34500	0	CYP710A1	CYTOCHROME P450, FAMILY 710, SUBFAMILY A, POLYPEPTIDE 1	Encodes a protein with C22-sterol desaturase activity. The enzyme was shown to catalyze in the presence of NADPH the conversion of &beta	daylength	0.45	4.08493e-05
CUST_6593_PI429951308	reCj21200:MSW-:isotig21052	6.96e-22	-	9.43e-25	AT2G46930	3.9e-171	-	-	Pectinacetylesterase family protein	temp-0h	0.93	1.35156e-34
CUST_6603_PI429951308	reCj21210:-SW-:isotig21062	4.95e-15	-	-	AT5G26960	3e-102	-	-	Galactose oxidase/kelch repeat superfamily protein	temp-7d	0.89	3.74884e-27
CUST_6613_PI429951308	reCj21220:-SW-:isotig21072	-	-	4.17e-10	AT3G57070	1.4e-51	-	-	Glutaredoxin family protein	temp-7d	0.5	2.93895e-06
CUST_6628_PI429951308	reCj21236:--WR:isotig21088	-	1.05e-18	-	AT5G57410	0	-	-	Afadin/alpha-actinin-binding protein	temp-0h	0.87	6.52929e-25
CUST_6629_PI429951308	reCj21237:-SW-:isotig21089	4.64e-21	-	-	AT3G05670	3.7e-35	-	-	RING/U-box protein	temp-30d	-0.89	6.82204e-28
CUST_6644_PI429951308	reCj21252:MSWR:isotig21104	-	-	4.07e-24	AT3G19820	0	DWF1	DWARF 1	Involved in the conversion of the early brassinosteroid precursor 24-methylenecholesterol to campesterol. Brassinosteroids affect cellular elongation. Mutants have dwarf phenotype. DWF1 is a Ca2+-dependent calmodulin-binding protein.	daylength	0.9	7.83087e-29
CUST_6647_PI429951308	reCj21255:-S--:isotig21107	5.92e-20	-	3.52e-17	AT2G43980	9.2e-127	AtITPK4	INOSITOL 1,3,4-TRISPHOSPHATE 5/6-KINASE 4	inositol 1,3,4-trisphosphate 5/6-kinase 4 (ITPK4)	temp-0h	0.9	2.18209e-29
CUST_6650_PI429951308	reCj21258:-S--:isotig21110	-	-	2.55e-20	AT5G23400	9.7e-150	-	-	Leucine-rich repeat (LRR) family protein	temp-0h	0.84	1.38761e-21
CUST_6658_PI429951308	reCj21266:-SWR:isotig21118	-	-	9.72e-14	AT2G28600	7.2e-60	-	-	P-loop containing nucleoside triphosphate hydrolases superfamily protein	temp-0h	-0.8	1.2006e-18
CUST_6684_PI429951308	reCj21292:-SWR:isotig21144	2.65e-18	-	1.19e-18	AT3G61600	1.1e-131	POB1	POZ/BTB CONTAININ G-PROTEIN 1	POZ/BTB containing-protein AtPOB1. Involvement in protein ubiquitylation is predicted based on physical interaction with CULLIN 3 proteins.	temp-0h	-0.86	2.25597e-24
CUST_6691_PI429951308	reCj21299:MSWR:isotig21151	1.34e-20	-	-	AT5G65760	0	-	-	Serine carboxypeptidase S28 family protein	temp-0h	-0.83	6.13992e-21
CUST_6692_PI429951308	reCj21300:-S--:isotig21152	-	1.28e-18	-	AT1G25440	1e-40	-	-	B-box type zinc finger protein with CCT domain	temp-0h	0.8	6.68898e-19
CUST_6698_PI429951308	reCj21306:MSWR:isotig21158	-	-	6.64e-14	AT1G19880	0	-	-	Regulator of chromosome condensation (RCC1) family protein	temp-60d	-0.59	9.6674e-09
CUST_6699_PI429951308	reCj21307:-SW-:isotig21159	1.28e-13	-	-	AT5G48730	4.9e-170	-	-	Pentatricopeptide repeat (PPR) superfamily protein	temp-min	-0.86	9.58806e-24
CUST_6703_PI429951308	reCj21311:MSWR:isotig21163	-	-	4.32e-12	AT5G05850	9.6e-114	PIRL1	PLANT INTRACELLULAR RAS GROUP-RELATED LRR 1	Encodes PIRL1, a member of the Plant Intracellular Ras-group-related LRRs (Leucine rich repeat proteins). PIRLs are a distinct, plant-specific class of intracellular LRRs that likely mediate protein interactions, possibly in the context of signal transduction. PIRL1 (AT5G05850) and PIRL9 (AT3G11330) are genetically redundant and are required for differentiation of microspores into pollen.	temp-0h	-0.48	1.0937e-05
CUST_6704_PI429951308	reCj21312:MSWR:isotig21164	1.61e-20	-	2.36e-17	AT5G18580	0	FASS	FASS 1	fass mutants have aberrant cell shapes due to defects in arrangement of cortical microtubules. Encodes a protein highly conserved in higher plants and similar in its C-terminal part to B' regulatory subunits of type 2A protein phosphatases. Interacts with an Arabidopsis type A subunit of PP2A in the yeast two-hybrid system.	temp-60d	0.83	2.24198e-21
CUST_6726_PI429951308	reCj21336:-SWR:isotig21188	-	1.5e-12	-	AT1G14560	1.6e-111	-	-	Mitochondrial substrate carrier family protein	temp-0h	-0.77	1.24972e-16
CUST_6728_PI429951308	reCj21338:-S--:isotig21190	-	-	3.49e-16	AT3G09550	7.2e-29	-	-	Ankyrin repeat family protein	temp-7d	0.9	8.85892e-29
CUST_6730_PI429951308	reCj21340:----:isotig21192	-	6.13e-13	-	AT5G55830	0	-	-	Concanavalin A-like lectin protein kinase family protein	daylength	0.76	6.43359e-16
CUST_6744_PI429951308	reCj21354:MSWR:isotig21206	-	4.36e-13	-	AT5G06750	5.2e-168	-	-	Protein phosphatase 2C family protein	temp-60d	-0.45	4.43762e-05
CUST_6749_PI429951308	reCj21359:--WR:isotig21211	-	-	1.7e-20	AT5G61430	2.1e-88	ANAC100	NAC DOMAIN CONTAINING PROTEIN 100	NAC domain containing protein 100 (NAC100)	temp-0h	0.88	2.66679e-26
CUST_6770_PI429951308	reCj21380:MSWR:isotig21232	-	-	7.52e-14	AT4G14440	2e-45	3	DELTA	encodes a cytosolic delta3, delta2-enoyl CoA isomerase, involved in unsaturated fatty acid degradation	temp-0h	-0.73	4.44623e-14
CUST_6773_PI429951308	reCj21383:MS-R:isotig21235	1.62e-10	-	-	AT3G20660	2.4e-163	44838	ORGANIC CATION/CARNITINE TRANSPORTER4	organic cation/carnitine transporter4 (4-Oct)	temp-0h	-0.62	1.66365e-09
CUST_6775_PI429951308	reCj21385:-SW-:isotig21237	2.05e-17	-	4.65e-17	AT4G27340	0	-	-	Met-10+ like family protein	temp-30d	0.77	1.24256e-16
CUST_6776_PI429951308	reCj21386:MSW-:isotig21238	3e-13	-	-	AT4G38130	0	HD1	HISTONE DEACETYLASE 1	Encodes a histone deacetylase that enhances AtERF7-mediated transcriptional repression. Binds SIM3 and ERF7. Expressed in the nucleus in most tissues examined and throughout the life of the plant. Involved in jasmonic acid and ethylene dependent pathogen resistance. The sequence in GenBank has 17 AG dinucleotide repeats missing, which is also missing in Ler shotgun sequence from Cereon. Although …	daylength	0.81	5.5334e-19
CUST_6779_PI429951308	reCj21389:MSWR:isotig21241	1.33e-19	-	-	AT5G56580	7.6e-161	ATMKK6	ARABIDOPSIS THALIANA MAP KINASE KINASE 6	Encodes a member of the MAP Kinase Kinase family of proteins. It can phosphorylate MPK12 in vitro and it can be dephosphorylated by MKP2 in vitro.	temp-7d	-0.97	7.89805e-49
CUST_6782_PI429951308	reCj21392:-SWR:isotig21244	5.51e-20	-	-	AT1G27840	0	ATCSA-1	-	Encodes a DDB1a interacting protein ATCSA-1 required for UV-B tolerance and genomic integrity.	temp-0h	-0.96	4.74246e-44
CUST_6784_PI429951308	reCj21394:-SWR:isotig21246	5.01e-24	-	-	AT4G22285	0	-	-	Ubiquitin C-terminal hydrolases superfamily protein	temp-0h	-0.97	1.13547e-46
CUST_6795_PI429951308	reCj21405:-SWR:isotig21257	-	7.34e-25	-	AT3G56440	4.7e-157	ATG18	HOMOLOG OF YEAST AUTOPHAGY 18	homolog of yeast autophagy 18 (ATG18) D (ATG18D)	temp-0h	-0.93	1.69871e-35
CUST_6797_PI429951308	reCj21407:MS--:isotig21259	-	2.04e-18	1.31e-15	AT2G36770	1e-69	-	-	UDP-Glycosyltransferase superfamily protein	temp-7d	0.83	4.5811e-21
CUST_6801_PI429951308	reCj21411:-S--:isotig21263	-	-	1.6e-11	AT1G70520	1.5e-111	RECEPTOR-LIKE PROTEIN KINASE	CYSTEINE-RICH RLK	Encodes a cysteine-rich receptor-like protein kinase.	temp-90d	0.63	5.0071e-10
CUST_6807_PI429951308	reCj21417:MSWR:isotig21269	4.26e-19	-	3.16e-19	AT2G40660	1.3e-103	-	-	Nucleic acid-binding, OB-fold-like protein	temp-0h	-0.93	6.64698e-35
CUST_6822_PI429951308	reCj21433:-SW-:isotig21285	-	5.19e-27	-	AT2G01630	0	-	-	O-Glycosyl hydrolases family 17 protein	temp-0h	0.94	2.19087e-38
CUST_6823_PI429951308	reCj21434:-SW-:isotig21286	2.77e-20	-	4.56e-16	AT1G22940	1.5e-174	TH1	THIAMINE REQUIRING 1	Encodes a bifunctional enzyme required for thiamine (vitamin B1) biosynthesis. TH1 can phosphorylate HMP-P to produce HMP-PP, the pyrimidine heterocyclic subunit of thiamine. TH1 also catalyzes the condensation of HMP-PP and HET to form thiamine monophosphate (TMP). TH1 also appears capable of phosphorylating HMP based on E.coli mutant complementation assays. th1 mutants are thiamine auxotrophs t…	temp-0h	-0.89	1.48452e-27
CUST_6825_PI429951308	reCj21436:-SW-:isotig21288	-	1.49e-24	-	AT2G22490	3.5e-52	CYCD2;1	CYCLIN D2;1	encodes a D-type cyclin whose transcription level is regulated by sucrose but not phytohormones or nitrate. Protein physically interacts with CDC2A. CycD2 kinase activity is regulated by sequestration of CycD2 protein in a form inaccessible to immunoprecipitation and probably not complexed to CDC2A.	temp-0h	0.87	1.10987e-24
CUST_6826_PI429951308	reCj21437:-S--:isotig21289	-	6.11e-21	-	AT3G01040	0	GAUT13	GALACTURONOSYLTRANSFERASE 13	Encodes a protein with putative galacturonosyltransferase activity.	temp-0h	0.88	8.84575e-27
CUST_6834_PI429951308	reCj21445:MSWR:isotig21297	-	2.05e-14	-	AT1G11380	3.5e-62	-	-	PLAC8 family protein	temp-30d	0.65	1.70387e-10
CUST_6840_PI429951308	reCj21452:MSWR:isotig21304	-	-	1.21e-20	AT2G27600	0	SKD1	SUPPRESSOR OF K+ TRANSPORT GROWTH DEFECT1	Encodes a SKD1 (Suppressor of K+ Transport Growth Defect1) homolog. Localized to the cytoplasm and to multivesicular endosomes. Involved in multivesicular endosome function.	temp-0h	-0.93	1.13469e-34
CUST_6842_PI429951308	reCj21454:-SWR:isotig21306	-	1.61e-12	-	AT1G31660	3.3e-157	-	-	CONTAINS InterPro DOMAIN/s: Bystin (InterPro:IPR007955)	daylength	-0.78	2.85545e-17
CUST_6847_PI429951308	reCj21459:-SW-:isotig21311	-	-	1.12e-12	AT4G21120	0	AAT1	AMINO ACID TRANSPORTER 1	Encodes a member of the cationic amino acid transporter (CAT) subfamily of amino acid polyamine choline transporters. Mediates efficient uptake of Lys, Arg and Glu in a yeast system.	temp-min	0.86	1.89222e-24
CUST_6862_PI429951308	reCj21475:-S-R:isotig21327	-	-	9.58e-12	AT5G60900	9.4e-106	RLK1	RECEPTOR-LIKE PROTEIN KINASE 1	Encodes a receptor-like protein kinase.	temp-min	-0.7	7.01599e-13
CUST_6866_PI429951308	reCj21479:-SWR:isotig21331	4.22e-16	-	1.39e-15	AT2G43180	7.5e-176	-	-	Phosphoenolpyruvate carboxylase family protein	temp-30d	-0.82	1.65703e-20
CUST_6867_PI429951308	reCj21480:---R:isotig21332	2.52e-13	-	-	AT5G64470	7.2e-166	-	-	Encodes a member of the TBL (TRICHOME BIREFRINGENCE-LIKE) gene family containing a plant-specific DUF231 (domain of unknown function) domain. TBL gene family has 46 members, two of which (TBR/AT5G06700 and TBL3/AT5G01360) have been shown to be involved in the synthesis and deposition of secondary wall cellulose, presumably by influencing the esterification state of pectic polymers. A nomenclature…	temp-max	0.8	2.1806e-18
CUST_6879_PI429951308	reCj21492:-SWR:isotig21344	2.61e-11	-	-	AT1G36280	0	-	-	L-Aspartase-like family protein	temp-30d	0.52	1.08606e-06
CUST_6881_PI429951308	reCj21494:MSWR:isotig21346	2.98e-19	-	8.1e-20	AT2G28760	0	UXS6	UDP-XYL SYNTHASE 6	UDP-XYL synthase 6 (UXS6)	temp-0h	-0.93	6.14438e-36
CUST_6899_PI429951308	reCj21513:M-W-:isotig21365	-	1.76e-11	-	AT1G12600	1.3e-175	-	-	UDP-N-acetylglucosamine (UAA) transporter family	temp-min	-0.79	4.27689e-18
CUST_6906_PI429951308	reCj21520:MSWR:isotig21372	8.1e-21	-	-	AT1G23800	0	ALDH2B7	ALDEHYDE DEHYDROGENASE 2B7	Encodes a mitochondrial aldehyde dehydrogenase	temp-7d	-0.9	2.02672e-28
CUST_6908_PI429951308	reCj21522:MSWR:isotig21374	5.63e-12	-	-	AT3G21240	0	AT4CL2	-	encodes an isoform of 4-coumarate:CoA ligase (4CL), which is involved in the last step of the general phenylpropanoid pathway. The catalytic efficiency was in the following (descending) order: p-coumaric acid, caffeic acid, ferulic acid, 5-OH-ferulic acid and cinnamic acid. At4CL2 was unable to use sinapic acid as substrate.	temp-0h	0.39	0.000496642
CUST_6910_PI429951308	reCj21524:MSWR:isotig21376	7.88e-18	1.87e-20	-	AT2G40810	2e-165	ATG18C	HOMOLOG OF YEAST AUTOPHAGY 18C	homolog of yeast autophagy 18C (ATG18C)	temp-0h	-0.9	1.7375e-29
CUST_6914_PI429951308	reCj21528:MSWR:isotig21380	5.7e-20	-	-	AT5G14250	1.5e-154	CSN3	COP9 SIGNALOSOME SUBUNIT 3	Encodes subunit 3 of the COP9 signalosome.	temp-0h	-0.89	5.70659e-28
CUST_6924_PI429951308	reCj21538:MSWR:isotig21390	6.79e-12	-	3.61e-15	AT3G63520	0	NCED1	-	Encodes a protein with 9-<i>cis</i>-epoxycarotenoid dioxygenase activity. The enzyme was shown to act on a variety of carotenoid including &#946	temp-0h	-0.76	1.01235e-15
CUST_6936_PI429951308	reCj21550:MSWR:isotig21402	-	6.82e-12	-	AT4G00755	2.5e-72	-	-	F-box family protein	temp-0h	-0.84	3.46794e-22
CUST_6960_PI429951308	reCj21574:--W-:isotig21426	9.49e-28	-	3.42e-28	AT1G54570	0	PES1	PHYTYL ESTER SYNTHASE 1	Esterase/lipase/thioesterase family protein	temp-0h	-0.95	6.0556e-39
CUST_6972_PI429951308	reCj21586:MSW-:isotig21438	8.61e-15	-	1.58e-13	AT4G22670	3.2e-79	AtHip1	HSP70-INTERACTING PROTEIN 1	Encodes one of the 36 carboxylate clamp (CC)-tetratricopeptide repeat (TPR) proteins (Prasad 2010, Pubmed ID: 20856808) with potential to interact with Hsp90/Hsp70 as co-chaperones.	temp-30d	-0.83	1.00074e-20
CUST_6973_PI429951308	reCj21587:----:isotig21439	4.24e-12	-	2.03e-11	-	-	-	-	-	temp-90d	0.65	1.47485e-10
CUST_6977_PI429951308	reCj21591:----:isotig21443	-	2.12e-19	-	AT2G39220	4.1e-131	PLA IIB	-	PATATIN-like protein 6 (PLP6)	temp-0h	0.73	4.95207e-14
CUST_6980_PI429951308	reCj21594:-SWR:isotig21446	1.84e-16	2.1e-16	-	AT5G01020	1.2e-151	-	-	Protein kinase superfamily protein	temp-30d	-0.88	1.33572e-26
CUST_6982_PI429951308	reCj21596:---R:isotig21448	-	8.01e-17	-	AT5G64440	2e-173	FAAH	FATTY ACID AMIDE HYDROLASE	AtFAAH (fatty acid amide hydrolase) modulates endogenous NAEs (N-Acylethanolamines) levels in plants by hydrolyzing NAEs to ethanolamine and their corresponding free fatty acids. NAE depletion likely participates in the regulation of plant growth.	temp-0h	0.92	1.52236e-32
CUST_6985_PI429951308	reCj21599:--WR:isotig21451	8.57e-15	-	-	AT1G76490	0	HMG1	HYDROXY METHYLGLUTARYL COA REDUCTASE 1	Encodes a 3-hydroxy-3-methylglutaryl coenzyme A reductase, which is involved in melavonate biosynthesis and performs the first committed step in isoprenoid biosynthesis. Expression is activated in dark in leaf tissue but not controlled by light in the root (confine	temp-max	-0.56	9.0102e-08
CUST_6988_PI429951308	reCj21602:--WR:isotig21454	4.56e-18	-	-	AT5G39660	4.3e-50	CDF2	CYCLING DOF FACTOR 2	Dof-type zinc finger domain-containing protein, identical to H-protein promoter binding factor-2a GI:3386546 from (Arabidopsis thaliana). Interacts with LKP2 and FKF1, but its overexpression does not change flowering time under short or long day conditions.	temp-30d	-0.9	1.72825e-28
CUST_6995_PI429951308	reCj21609:-SWR:isotig21461	6.39e-23	4.19e-24	-	AT2G29560	0	ENOC	CYTOSOLIC ENOLASE	Encodes a putative phosphoenolpyruvate enolase that is localized both to the nucleus and the cytoplasm.	temp-0h	0.93	7.87151e-36
CUST_6996_PI429951308	reCj21610:---R:isotig21462	1.46e-14	2.33e-12	-	AT1G11050	4.8e-106	-	-	Protein kinase superfamily protein	temp-60d	0.86	1.00739e-23
CUST_6997_PI429951308	reCj21611:MSWR:isotig21463	1.12e-12	-	-	AT5G46250	9.8e-78	-	-	RNA-binding protein	temp-30d	-0.77	1.00058e-16
CUST_6999_PI429951308	reCj21613:-SWR:isotig21465	2.03e-18	-	-	AT1G74910	0	-	-	ADP-glucose pyrophosphorylase family protein	temp-30d	0.93	1.93537e-35
CUST_7000_PI429951308	reCj21614:-S-R:isotig21466	3.8e-11	-	-	AT2G34830	7.1e-52	WRKY35	WRKY DNA-BINDING PROTEIN 35	member of WRKY Transcription Factor	daylength	0.75	1.73024e-15
CUST_7001_PI429951308	reCj21615:-S-R:isotig21467	-	-	4.33e-12	AT5G25830	5.3e-50	GATA12	GATA TRANSCRIPTION FACTOR 12	Encodes a member of the GATA factor family of zinc finger transcription factors.	temp-7d	0.67	1.62221e-11
CUST_7006_PI429951308	reCj21620:-SWR:isotig21472	1.06e-12	3.22e-15	-	-	-	-	-	-	temp-30d	0.79	8.97566e-18
CUST_7009_PI429951308	reCj21623:-SWR:isotig21475	-	-	8.22e-11	AT1G10700	0	PRPP	PHOSPHORIBOSYL PYROPHOSPHATE	Encodes a P-independent phosphoribosyl pyrophosphate (PRPP) synthase.	daylength	-0.54	2.82907e-07
CUST_7012_PI429951308	reCj21626:MSWR:isotig21478	8.49e-19	-	2.87e-19	AT5G57655	0	-	-	xylose isomerase family protein	temp-0h	-0.65	1.62814e-10
CUST_7014_PI429951308	reCj21628:MSWR:isotig21480	-	6.19e-14	-	AT5G64630	0	FAS2	FASCIATA 2	Chromatin Assembly Factor-1 (CAF-1) p60 subunit. Involved in organization of the shoot and root apical meristems. In Arabidopsis, the three CAF-1 subunits are encoded by FAS1, FAS2 and, most likely, MSI1, respectively. Mutations in FAS1 or FAS2 lead to increased frequency of homologous recombination and T-DNA integration in Arabidopsis.	daylength	0.81	5.22461e-19
CUST_7019_PI429951308	reCj21633:--WR:isotig21485	1.48e-13	-	-	AT4G13070	1e-85	-	-	RNA-binding CRS1 / YhbY (CRM) domain protein	temp-max	0.89	3.90545e-28
CUST_7024_PI429951308	reCj21638:MSWR:isotig21490	-	1.32e-10	-	-	-	-	-	-	temp-min	0.55	1.81617e-07
CUST_7042_PI429951308	reCj21656:-SWR:isotig21508	1.44e-18	-	1.86e-19	AT2G45500	1.5e-171	-	-	AAA-type ATPase family protein	temp-7d	0.94	2.50372e-36
CUST_7044_PI429951308	reCj21658:-SWR:isotig21510	1.01e-14	-	2.29e-11	AT2G42450	2.2e-41	-	-	alpha/beta-Hydrolases superfamily protein	temp-30d	0.69	4.39307e-12
CUST_7046_PI429951308	reCj21660:-SWR:isotig21512	-	-	1.14e-13	AT2G01630	0	-	-	O-Glycosyl hydrolases family 17 protein	daylength	0.79	5.17969e-18
CUST_7052_PI429951308	reCj21666:-SWR:isotig21518	1.65e-15	-	1.03e-18	AT4G29510	0	ATPRMT11	ARABIDOPSIS THALIANA ARGININE METHYLTRANSFERASE 11	Has arginine N-methyltransferase activity. Modifies AtMBD7.	temp-7d	-0.94	5.93826e-37
CUST_7066_PI429951308	reCj21680:--WR:isotig21532	1.11e-15	8.24e-14	-	AT5G45700	2.4e-51	-	-	Haloacid dehalogenase-like hydrolase (HAD) superfamily protein	temp-0h	0.81	4.45813e-19
CUST_7074_PI429951308	reCj21688:MSWR:isotig21540	-	1.23e-14	-	AT3G44880	0	ACD1	ACCELERATED CELL DEATH 1	Encodes a pheide a oxygenase (PAO). Accelerated cell death (acd1) mutants show rapid, spreading necrotic responses to both virulent and avirulent Pseudomonas syringae pv. maculicola or pv. tomato pathogens and to ethylene.	temp-min	-0.67	2.79884e-11
CUST_7075_PI429951308	reCj21689:-S-R:isotig21541	4.59e-15	-	4.97e-14	AT3G61790	4.2e-134	-	-	Protein with RING/U-box and TRAF-like domains	temp-0h	0.81	3.2967e-19
CUST_7078_PI429951308	reCj21692:MSWR:isotig21544	1.54e-11	-	-	AT5G55700	0	BAM4	BETA-AMYLASE 4	In vitro assay indicates no beta-amylase activity of BAM4. However mutation in BAM4 impairs starch breakdown. BAM4 may play a regulatory role.	temp-0h	-0.73	4.26988e-14
CUST_7081_PI429951308	reCj21695:MSWR:isotig21547	6.23e-13	-	-	AT5G65720	0	ATNIFS1	NITROGEN FIXATION S HOMOLOG 1	Encodes a cysteine desulfurase whose activity is dependent on AtSufE activation. It requires pyridoxal phosphate (PLP) for proper folding. Its catalytic efficiency is increase three-fold in the presence of AtFH (frataxin).	temp-min	-0.81	1.37343e-19
CUST_7089_PI429951308	reCj21703:MSWR:isotig21555	-	-	9.61e-19	AT3G19340	0	-	-	LOCATED IN: plasma membrane	temp-0h	-0.9	1.97697e-29
CUST_7092_PI429951308	reCj21706:-S-R:isotig21558	3.97e-16	-	-	AT3G03610	1.9e-131	-	-	ELMO/CED-12 family protein	temp-min	-0.96	7.27148e-44
CUST_7097_PI429951308	reCj21711:-SWR:isotig21563	-	1.66e-18	-	AT2G25870	0	-	-	haloacid dehalogenase-like hydrolase family protein	temp-7d	-0.85	1.18101e-22
CUST_7098_PI429951308	reCj21712:MSWR:isotig21564	1.36e-12	-	2.59e-12	AT5G57020	0	ATNMT1	ARABIDOPSIS THALIANA MYRISTOYL-COA:PROTEIN N-MYRISTOYLTRANSFERASE	Arabidopsis thaliana myristoyl-CoA:protein N-myristoyltransferase.	temp-30d	-0.74	7.99969e-15
CUST_7115_PI429951308	reCj21730:MSWR:isotig21582	-	-	1.7e-11	AT2G05990	1.7e-163	ENR1	ENOYL-ACP REDUCTASE 1	Encodes enoyl-ACP reductase a component of the fatty acid synthase complex. A reduced function mutation in this gene, mod1, was found in a screen for premature cell death mutants. Mutant plants have reduced lipid level and pleiotropic morphological defects, including chlorotic and abnormally shaped leaves.	sunlight-1h	-0.31	0.00503206
CUST_7120_PI429951308	reCj21735:-S--:isotig21587	1.74e-16	-	-	AT3G03300	3.5e-152	ATDCL2	DICER-LIKE 2	Encodes a Dicer-like protein that functions in the antiviral silencing response in turnip-crinkle virus-infected plants but not in TMV or CMV-strain-Y-infected plants. Involved in the production of ta-siRNAs. Partially antagonizes the production of miRNAs by DCL1. Substitutes for DCL4 to produce viral siRNA when DCL4 is missing or inhibited. Able to produce siRNAs but not miRNAs.	temp-max	0.85	1.09058e-22
CUST_7133_PI429951308	reCj21748:-SWR:isotig21600	3.45e-17	2.49e-18	-	AT4G32620	7.9e-17	-	-	Enhancer of polycomb-like transcription factor protein	temp-30d	0.86	4.96422e-24
CUST_7136_PI429951308	reCj21751:--W-:isotig21603	1.08e-18	-	5.26e-15	AT5G19530	2.9e-159	ACL5	ACAULIS 5	Encodes a spermine synthase. Required for internode elongation and vascular development, specifically in the mechanism that defines the boundaries between veins and nonvein regions. This mechanism may be mediated by polar auxin transport. Though ACL5 has been shown to function as a spermine synthase in E. coli, an ACL5 knockout has no effect on the endogenous levels of free and conjugated polyami…	temp-0h	0.84	2.77268e-22
CUST_7140_PI429951308	reCj21755:MSWR:isotig21607	-	-	1.15e-16	AT1G51710	0	ATUBP6	-	Ubiquitin-specific protease 6 (UBP6). Deubiquinating enzyme. Interacts with calmodulin.	temp-0h	-0.8	1.73393e-18
CUST_7141_PI429951308	reCj21756:MSW-:isotig21608	5.08e-13	-	-	AT1G76490	0	HMG1	HYDROXY METHYLGLUTARYL COA REDUCTASE 1	Encodes a 3-hydroxy-3-methylglutaryl coenzyme A reductase, which is involved in melavonate biosynthesis and performs the first committed step in isoprenoid biosynthesis. Expression is activated in dark in leaf tissue but not controlled by light in the root (confine	daylength	-0.75	2.97241e-15
CUST_7142_PI429951308	reCj21757:MSWR:isotig21609	1.27e-23	-	-	AT4G15900	0	PRL1	PLEIOTROPIC REGULATORY LOCUS 1	Mutations confer hypersensitivity to glucose and sucrose and augments sensitivity to cytokinin, ethylene, ABA and auxin. Encodes a nuclear WD40 protein that is imported into the nucleus. Essential for plant innate immunity. Interacts with MOS4 and AtCDC5. It is also predicted to have two DWD motifs. It can bind to DDB1a in Y2H assays, and DDB1b in co-IP assays, and may be involved in the formatio…	temp-0h	-0.93	1.75332e-35
CUST_7143_PI429951308	reCj21758:-SWR:isotig21610	-	1.59e-18	-	AT5G61820	6.6e-137	-	-	FUNCTIONS IN: molecular_function unknown	temp-0h	-0.83	1.35145e-20
CUST_7144_PI429951308	reCj21759:-SWR:isotig21611	2.7e-16	-	1.13e-19	AT2G39970	1.2e-129	PXN	PEROXISOMAL NAD CARRIER	Encodes peroxisomal membrane protein 38 (PMP38). Mutation in this protein results in enlargement of peroxisomes. Delivers NAD+ for optimal fatty acid degradation during storage oil mobilization.	temp-max	0.87	3.7405e-25
CUST_7154_PI429951308	reCj21769:-SW-:isotig21621	-	-	2.78e-22	AT4G15850	4.1e-174	RH1	RNA HELICASE 1	plant DEAD box-like RNA helicase.	temp-0h	-0.94	1.14277e-36
CUST_7162_PI429951308	reCj21777:----:isotig21629	-	2.54e-13	-	AT4G36050	5.4e-24	-	-	endonuclease/exonuclease/phosphatase family protein	daylength	-0.55	1.88317e-07
CUST_7163_PI429951308	reCj21779:MSWR:isotig21631	6.09e-16	-	-	AT4G13430	0	ATLEUC1	-	Encodes a methylthioalkylmalate isomerase involved in glucosinolate biosynthesis.	temp-7d	-0.86	5.32462e-24
CUST_7183_PI429951308	reCj21799:MSWR:isotig21651	3.74e-13	-	3.89e-12	AT4G23820	0	-	-	Pectin lyase-like superfamily protein	temp-0h	0.7	1.56986e-12
CUST_7194_PI429951308	reCj21810:MSWR:isotig21662	1.02e-17	-	-	AT1G12050	0	-	-	fumarylacetoacetase, putative	temp-0h	-0.9	2.6243e-29
CUST_7206_PI429951308	reCj21822:----:isotig21674	3.9e-22	-	-	AT1G67320	2.8e-165	EMB2813	EMBRYO DEFECTIVE 2813	DNA primase, large subunit family	temp-0h	0.92	4.87139e-33
CUST_7210_PI429951308	reCj21827:MSWR:isotig21679	6.14e-15	1.1e-14	-	AT3G59350	0	-	-	Protein kinase superfamily protein	temp-0h	-0.86	9.82413e-24
CUST_7217_PI429951308	reCj21834:MSWR:isotig21686	3.7e-19	-	-	AT3G47550	4.2e-59	-	-	RING/FYVE/PHD zinc finger superfamily protein	temp-0h	-0.81	2.22055e-19
CUST_7219_PI429951308	reCj21836:MSWR:isotig21688	5.9e-17	-	3.48e-20	AT1G48030	0	mtLPD1	MITOCHONDRIAL LIPOAMIDE DEHYDROGENASE 1	Encodes a mitochondrial lipoamide dehydrogenase whose expression is induced by light.	temp-7d	-0.92	5.45622e-33
CUST_7227_PI429951308	reCj21844:----:isotig21696	2.09e-17	-	-	AT3G28700	0	-	-	Protein of unknown function (DUF185)	temp-0h	-0.9	1.35942e-28
CUST_7228_PI429951308	reCj21845:-S--:isotig21697	-	4.59e-16	-	AT5G13290	1.5e-104	SOL2	SUPPRESSOR OF LLP1 2	Encodes a protein with predicted Ser/Thr kinase activity and membrane localization that is involved in the CLV3 signaling pathway that represses WUS expression in the meristem. Loss of function of CRN can suppress the phenotype caused by overexpression of CLV3. SOL2 isolated as a suppressor of root- specific overexpression of CLE19, a clavata3 like gene. sol2 partially suppresses the short root p…	temp-0h	0.87	1.37396e-25
CUST_7235_PI429951308	reCj21852:-SWR:isotig21704	1.1e-13	-	2.3e-16	AT4G34030	0	MCCB	3-METHYLCROTONYL-COA CARBOXYLASE	MCC-B is involved in leucine degradation in mitochondria. The active protein is a dimer of MCC-A and MCC-B. MCC-A is biotinylated whereas MCC-B is not.	temp-0h	-0.62	1.99291e-09
CUST_7253_PI429951308	reCj21870:MSWR:isotig21722	-	4.98e-12	-	AT1G72970	2.7e-151	HTH	HOTHEAD	Originally identified as a mutation that causes floral organs to fuse together. About 10-20% of mutants also have defects in ovules. Mutants have reduced fertility most likely as because of fusions that pistil emergence. The protein has similarity to the mandelonitrile lyase family of FAD containing oxidoreductases and is predicted to be secreted (SignalP).It is expressed in all tissue layers of …	daylength	0.4	0.000298604
CUST_7254_PI429951308	reCj21871:-SW-:isotig21723	9.16e-19	-	-	AT5G22120	1.1e-53	-	-	unknown protein	temp-0h	-0.93	2.70473e-35
CUST_7260_PI429951308	reCj21879:-SW-:isotig21731	2.6e-16	1.4e-19	-	AT3G09920	3.6e-168	PIP5K9	PHOSPHATIDYL INOSITOL MONOPHOSPHATE 5 KINASE	phosphatidyl inositol monophosphate 5 kinase (PIP5K9)	temp-7d	0.86	3.57682e-24
CUST_7266_PI429951308	reCj21885:MSWR:isotig21737	1.74e-15	-	3.34e-16	AT3G10330	0	-	-	Cyclin-like family protein	temp-7d	-0.96	4.3281e-43
CUST_7271_PI429951308	reCj21890:MSWR:isotig21742	9.11e-18	5.23e-16	-	AT5G03415	5.7e-112	DPB	-	Encodes a homolog of the animal DP protein. DP, in animals, forms a heterodimer with E2F and plays a central role in G1/S transition in the cell division cycle. DPB has been shown to interact with non phosphorylated E2Fc	temp-30d	-0.91	4.77906e-30
CUST_7282_PI429951308	reCj21901:-SWR:isotig21753	4.34e-11	-	-	AT5G09220	0	AAP2	AMINO ACID PERMEASE 2	member of AAAP family	temp-90d	-0.67	2.68981e-11
CUST_7291_PI429951308	reCj21910:-S--:isotig21762	-	-	9.24e-16	AT1G79900	9.4e-118	BAC2	-	encodes a mitochondrial ornithine transporter that exports ornithine from the mitochondria to the cytosol	temp-max	0.85	2.05003e-22
CUST_7293_PI429951308	reCj21912:MSWR:isotig21764	-	2.32e-13	-	AT3G45620	3.2e-145	-	-	This gene is predicted to encode a protein with a DWD motif. It can bind to DDB1a in Y2H assays, and DDB1b in co-IP assays, and may be involved in the formation of a CUL4-based E3 ubiquitin ligase	temp-30d	-0.72	1.88575e-13
CUST_7294_PI429951308	reCj21913:-SWR:isotig21765	-	-	2.87e-22	AT2G46210	4.6e-19	ATSLD2	-	Fatty acid/sphingolipid desaturase	temp-0h	-0.87	2.22565e-25
CUST_7300_PI429951308	reCj21919:--W-:isotig21771	4.69e-18	-	-	AT4G19190	7.6e-133	-	-	zinc knuckle (CCHC-type) family protein	temp-0h	-0.83	6.67969e-21
CUST_7302_PI429951308	reCj21921:-SWR:isotig21773	2.11e-12	-	3.2e-12	AT2G40190	0	LEW3	LEAF WILTING 3	Encodes a putative alpha-1,2-mannosyltransferase in N-linked glycoprotein (homologous to yeast ALG11). Plays vital roles in cell-wall biosynthesis and abiotic stress response. Located in endoplasmic reticulum membrane.	temp-0h	-0.66	3.50697e-11
CUST_7311_PI429951308	reCj21930:MSWR:isotig21782	2.06e-16	-	3.74e-20	AT4G34660	1e-126	-	-	SH3 domain-containing protein	temp-0h	-0.92	2.39062e-33
CUST_7312_PI429951308	reCj21931:MSWR:isotig21783	3.08e-12	-	-	AT5G08420	6.3e-149	-	-	RNA-binding KH domain-containing protein	temp-0h	0.69	2.14635e-12
CUST_7321_PI429951308	reCj21940:-S--:isotig21792	-	-	2.37e-13	AT5G17420	4e-162	IRX3	IRREGULAR XYLEM 3	Encodes a xylem-specific cellulose synthase that is phosphorylated on one or more serine residues (on either S185 or one of S180 or S181).	temp-7d	-0.79	5.65738e-18
CUST_7324_PI429951308	reCj21943:-S-R:isotig21795	2e-11	-	-	AT3G20490	9.3e-17	-	-	unknown protein	temp-max	0.72	7.55964e-14
CUST_7327_PI429951308	reCj21946:-SW-:isotig21798	3.69e-17	-	1.61e-15	AT3G26780	4.2e-119	MEF14	MITOCHONDRIAL EDITING FACTOR 14	Encodes MEF14 (mitochondrial editing factor 14), a PPR (pentatricopeptide repeat proteins) protein required for RNA editing at site matR-1895 in mitochondria.	temp-0h	0.73	2.42738e-14
CUST_7334_PI429951308	reCj21953:MSWR:isotig21805	3.35e-11	-	3.19e-14	AT2G44100	0	ATGDI1	GUANOSINE NUCLEOTIDE DIPHOSPHATE DISSOCIATION INHIBITOR 1	GDP dissociation inhibitor involved in vesicular membrane traffic	temp-0h	0.75	3.79522e-15
CUST_7335_PI429951308	reCj21954:MSWR:isotig21806	9.65e-21	-	2.73e-22	AT1G55150	0	ATRH20	-	DEA(D/H)-box RNA helicase family protein	temp-0h	-0.91	1.24622e-31
CUST_7336_PI429951308	reCj21955:-SWR:isotig21807	1.69e-18	-	1.49e-16	AT4G38240	0	GNTI	N-ACETYLGLUCOSAMINYLTRANSFERASE I	Encodes N-acetyl glucosaminyl transferase I, the first enzyme in the pathway of complex glycan biosynthesis.	temp-0h	-0.82	9.45939e-20
CUST_7346_PI429951308	reCj21965:---R:isotig21817	-	3.09e-13	-	AT5G51560	0	-	-	Leucine-rich repeat protein kinase family protein	daylength	0.82	4.53972e-20
CUST_7350_PI429951308	reCj21969:-SWR:isotig21821	4.79e-17	-	-	AT4G27940	7.5e-139	MTM1	MANGANESE TRACKING FACTOR FOR MITOCHONDRIAL SOD2	manganese tracking factor for mitochondrial SOD2 (MTM1)	temp-0h	-0.88	1.47822e-26
CUST_7363_PI429951308	reCj21983:-S--:isotig21835	2.87e-23	-	1e-18	AT3G48090	1.6e-57	EDS1	ENHANCED DISEASE SUSCEPTIBILITY 1	Component of R gene-mediated disease resistance in Arabidopsis thaliana with homology to eukaryotic lipases.	temp-0h	0.82	2.87882e-20
CUST_7364_PI429951308	reCj21984:-SW-:isotig21836	2.5e-11	-	-	AT3G02645	2e-57	-	-	Plant protein of unknown function (DUF247)	temp-90d	0.48	9.35806e-06
CUST_7367_PI429951308	reCj21987:MSWR:isotig21839	5.78e-17	-	1.03e-16	AT1G32500	3.4e-159	ATNAP6	NON-INTRINSIC ABC PROTEIN 6	Encodes a member of a heterogenous group of non-intrinsic ATP-binding cassette (ABC) proteins. Members of this group bear no close resemblance to each other nor to representatives of specific ABC protein subfamilies from other organisms. This grouping is arbitrary and will likely change upon acquisition of further data.	temp-0h	-0.94	3.00258e-36
CUST_7368_PI429951308	reCj21988:----:isotig21840	5.81e-21	-	8.53e-19	AT5G57480	1.9e-108	-	-	P-loop containing nucleoside triphosphate hydrolases superfamily protein	temp-60d	-0.83	6.71471e-21
CUST_7389_PI429951308	reCj22010:MSWR:isotig21862	-	-	1.71e-20	AT1G16280	0	RH36	RNA HELICASE 36	Encodes a putative DEAD-box RNA helicase. Essential for female gametogenesis.	temp-0h	-0.9	6.57563e-30
CUST_7393_PI429951308	reCj22014:MSWR:isotig21866	-	2.29e-15	-	AT5G07220	1e-54	BAG3	BCL-2-ASSOCIATED ATHANOGENE 3	A member of Arabidopsis BAG (Bcl-2-associated athanogene) proteins, plant homologs of mammalian regulators of apoptosis. Plant BAG proteins are multi-functional and remarkably similar to their animal counterparts, as they regulate apoptotic-like processes ranging from pathogen attack, to abiotic stress, to plant development.	temp-60d	0.76	1.22675e-15
CUST_7399_PI429951308	reCj22021:-SW-:isotig21873	3.41e-13	-	3.22e-12	AT5G03420	2.3e-30	-	-	5'-AMP-activated protein kinase-related	daylength	-0.71	5.68763e-13
CUST_7401_PI429951308	reCj22023:M--R:isotig21875	-	-	5.64e-17	AT4G31770	1.2e-174	DBR1	DEBRANCHING ENZYME 1	Encodes a RNA lariat debranching enzyme required for embryogenesis.	daylength	-0.81	1.39416e-19
CUST_7407_PI429951308	reCj22029:--WR:isotig21881	4.88e-18	-	4.54e-17	AT5G07990	8.6e-119	TT7	TRANSPARENT TESTA 7	Required for flavonoid 3' hydroxylase activity. Enzyme abundance relative to CHS determines Quercetin/Kaempferol metabolite ratio.	temp-60d	-0.64	2.43538e-10
CUST_7417_PI429951308	reCj22039:---R:isotig21891	6.09e-14	-	2.22e-13	AT1G70370	1.3e-156	PG2	POLYGALACTURONASE 2	polygalacturonase 2 (PG2)	daylength	0.76	1.32737e-15
CUST_7423_PI429951308	reCj22045:-SWR:isotig21897	1.83e-14	-	2.83e-15	AT3G19990	2.7e-86	-	-	unknown protein	temp-7d	-0.91	8.29555e-31
CUST_7425_PI429951308	reCj22047:-S--:isotig21899	2.24e-12	-	2.78e-12	AT2G23150	0	ATNRAMP3	-	Encodes a member of the Nramp2 metal transporter family	temp-min	-0.82	9.24883e-20
CUST_7426_PI429951308	reCj22048:----:isotig21900	9.09e-21	-	-	AT1G66345	1.3e-100	-	-	Pentatricopeptide repeat (PPR) superfamily protein	temp-0h	-0.87	8.8313e-25
CUST_7427_PI429951308	reCj22049:-SWR:isotig21901	1.33e-19	-	-	AT3G24200	7.6e-172	-	-	FAD/NAD(P)-binding oxidoreductase family protein	temp-0h	-0.96	7.15045e-43
CUST_7431_PI429951308	reCj22053:-SW-:isotig21905	4.69e-24	-	2.27e-23	AT1G27680	0	APL2	ADPGLC-PPASE LARGE SUBUNIT	ADP-glucose pyrophosphorylase catalyzes the first, rate limiting step in starch biosynthesis. The large subunit plays a regulatory role whereas the small subunit (ApS) is the catalytic isoform. Four isoforms of the large subunit (ApL1-4) have been described.Mutational analysis of APS1 suggests that APL1 and APL2 can compensate for loss of APS1 catalytic activity,suggesting both have catalytic as …	temp-0h	0.93	2.14175e-35
CUST_7434_PI429951308	reCj22056:--W-:isotig21908	1.26e-11	-	-	-	-	-	-	-	temp-0h	-0.83	1.44526e-20
CUST_7438_PI429951308	reCj22060:-SW-:isotig21912	-	5.86e-12	-	AT4G25835	8.4e-113	-	-	P-loop containing nucleoside triphosphate hydrolases superfamily protein	temp-0h	0.71	5.72882e-13
CUST_7439_PI429951308	reCj22061:-SWR:isotig21913	-	3.19e-16	-	AT2G20120	4.3e-123	COV1	CONTINUOUS VASCULAR RING	Encodes an integral membrane protein of unknown function, highly conserved between plants and bacteria	temp-0h	-0.89	1.95955e-27
CUST_7444_PI429951308	reCj22066:-SWR:isotig21918	3.05e-13	-	4.83e-12	AT3G51870	1.3e-155	-	-	Mitochondrial substrate carrier family protein	daylength	-0.81	1.16517e-19
CUST_7448_PI429951308	reCj22070:-S-R:isotig21922	7.94e-21	2.76e-13	3e-17	AT1G78770	0	APC6	ANAPHASE PROMOTING COMPLEX 6	anaphase promoting complex 6 (APC6)	temp-0h	0.89	1.13411e-27
CUST_7449_PI429951308	reCj22071:-SWR:isotig21923	1.26e-16	-	6.34e-14	AT1G29320	5.6e-124	-	-	Transducin/WD40 repeat-like superfamily protein	temp-30d	0.73	1.96345e-14
CUST_7451_PI429951308	reCj22073:MSWR:isotig21925	-	1.04e-20	-	AT1G66430	2.4e-164	-	-	pfkB-like carbohydrate kinase family protein	temp-0h	0.89	2.87382e-28
CUST_7452_PI429951308	reCj22074:-SWR:isotig21926	4.77e-14	-	-	AT2G04940	2.9e-127	-	-	scramblase-related	temp-60d	0.79	6.88148e-18
CUST_7467_PI429951308	reCj22089:-SWR:isotig21941	-	-	2.48e-12	AT1G17130	1e-117	-	-	Family of unknown function (DUF572)	temp-min	-0.83	8.96919e-21
CUST_7471_PI429951308	reCj22093:MSWR:isotig21945	2.34e-14	-	1.11e-16	AT3G51800	1.5e-179	ATG2	-	putative nuclear DNA-binding protein G2p (AtG2) mRNA,	temp-7d	-0.91	2.69432e-31
CUST_7474_PI429951308	reCj22096:-SWR:isotig21948	-	-	3.18e-15	AT5G35460	2e-139	-	-	unknown protein	daylength	-0.87	2.10815e-25
CUST_7479_PI429951308	reCj22101:-SW-:isotig21953	3.08e-25	-	-	AT5G50375	1.9e-139	CPI1	CYCLOPROPYL ISOMERASE	Converts pentacyclic cyclopropyl sterols to conventional tetracyclic sterols. CPI1 function during and just after division and support gravitropism by establishing polar PIN2 localization. Required for endocytosis of PIN2	temp-0h	0.95	1.89416e-40
CUST_7489_PI429951308	reCj22111:-SWR:isotig21963	1.95e-11	-	-	AT3G19380	8.5e-36	PUB25	PLANT U-BOX 25	plant U-box 25 (PUB25)	temp-0h	0.46	1.98473e-05
CUST_7496_PI429951308	reCj22118:MSWR:isotig21970	-	1.7e-20	1.18e-17	AT1G21390	9.5e-08	emb2170	EMBRYO DEFECTIVE 2170	embryo defective 2170 (emb2170)	temp-0h	-0.88	5.84131e-26
CUST_7500_PI429951308	reCj22122:MSWR:isotig21974	-	-	1.46e-17	AT1G75290	2.7e-92	-	-	encodes a protein whose sequence is similar to an isoflavone reductase	daylength	-0.82	5.15985e-20
CUST_7501_PI429951308	reCj22123:-SWR:isotig21975	2.41e-21	1.07e-23	-	AT1G02100	2.7e-152	SBI1	SUPPRESSOR OF BRI1	Leucine carboxyl methyltransferase	temp-7d	-0.95	5.24475e-40
CUST_7506_PI429951308	reCj22129:MSWR:isotig21981	-	1.75e-15	-	AT2G33150	0	KAT2	3-KETOACYL-COA THIOLASE 2	Encodes an organellar (peroxisome, glyoxysome) 3-ketoacyl-CoA thiolase, involved in fatty acid b-oxidation during germination and subsequent seedling growth. Mutants have defects in glyoxysomal fatty acid beta-oxidation. EC2.3.1.16 thiolase.	temp-max	0.78	2.7275e-17
CUST_7515_PI429951308	reCj22138:-SWR:isotig21990	-	-	1.32e-13	AT3G45300	0	IVDH	ISOVALERYL-COA-DEHYDROGENASE	Encodes isovaleryl-coenzyme a dehydrogenase. Mutants have increases in 12 seed free amino acids, accumulation of seed homomethionine and 3-isovaleroyloxypropyl-glucosinolate, with a concomitant decrease in seed 3-benzoyloxypropyl-glucosinolate.	temp-0h	-0.82	4.07169e-20
CUST_7518_PI429951308	reCj22141:--WR:isotig21993	2.66e-16	-	7.24e-19	AT3G16560	3.4e-146	-	-	Protein phosphatase 2C family protein	temp-60d	-0.9	6.27064e-29
CUST_7524_PI429951308	reCj22147:MSWR:isotig21999	-	-	1.23e-16	AT4G38510	0	VAB2	V-ATPASE B SUBUNIT 2	One of three genes encoding the vacuolar ATP synthase subunit B1. The protein binds to and co-localizes with F-actin, bundles F-actin to form higher-order structure, and stabilizes actin filaments in vitro.	temp-0h	-0.89	1.08189e-27
CUST_7538_PI429951308	reCj22161:-SWR:isotig22013	4.97e-22	-	5.63e-25	AT5G50850	0	MAB1	MACCI-BOU	MACCI-BOU (MAB1)	temp-0h	-0.95	8.24844e-40
CUST_7550_PI429951308	reCj22173:MSWR:isotig22025	-	-	2.9e-13	AT2G15790	0	CYP40	CYCLOPHILIN 40	SQN encodes the Arabidopsis homolog of cyclophilin 40 (CyP40). It is specifically required for the vegetative but not the reproductive maturation of the shoot. Belongs to one of the 36 carboxylate clamp (CC)-tetratricopeptide repeat (TPR) proteins (Prasad 2010, Pubmed ID: 20856808) with potential to interact with Hsp90/Hsp70 as co-chaperones.	temp-7d	-0.66	7.22114e-11
CUST_7551_PI429951308	reCj22174:MSWR:isotig22026	2.44e-16	-	-	AT3G04680	0	CLPS3	CLP-SIMILAR PROTEIN 3	Encodes a nuclear protein that functions in mRNA processing. Mutations in this gene cause embryo lethality and reduced transmission through the female gametophyte. Over-expression of a CLPS3:TAP protein changes the relative levels of two alternatively processed FCA transcripts. It also causes abnormal phyllotaxy and flower development, early flowering under long and short days, and increased leve…	temp-max	0.88	1.00984e-26
CUST_7555_PI429951308	reCj22178:-S-R:isotig22030	1.93e-19	-	1.2e-21	AT2G15730	5.3e-107	-	-	P-loop containing nucleoside triphosphate hydrolases superfamily protein	temp-0h	0.9	2.14408e-28
CUST_7557_PI429951308	reCj22180:-SWR:isotig22032	5.27e-16	-	-	AT1G51450	3.7e-121	ASH2R	ARABIDOPSIS ASH2 RELATIVE	Nuclear protein required for early embryogenesis. Encodes a structural core component of a COMPASS-like H3K4 histone methylation complex that is also involved in the timing of the floral transition and in leaf morphogenesis. Mutants are decreased in H3K4 histone trimethylation.	temp-0h	-0.85	8.72796e-23
CUST_7559_PI429951308	reCj22182:-SW-:isotig22034	-	6.89e-18	-	AT3G57680	0	-	-	Peptidase S41 family protein	temp-min	-0.59	1.0819e-08
CUST_7572_PI429951308	reCj22195:-SWR:isotig22047	1.98e-16	-	3.73e-16	-	-	-	-	-	temp-30d	-0.8	7.53544e-19
CUST_7577_PI429951308	reCj22200:-SWR:isotig22052	-	-	1.08e-17	AT1G28280	1.1e-23	-	-	VQ motif-containing protein	daylength	0.83	2.52317e-21
CUST_7580_PI429951308	reCj22203:MSWR:isotig22055	7.16e-16	-	2e-14	AT4G01320	0	ATSTE24	-	CAAX protease with broad substrate specificity. Localized exclusively to the endoplasmic reticulum.	temp-7d	-0.89	1.55594e-27
CUST_7597_PI429951308	reCj22220:MSWR:isotig22072	2.31e-17	-	-	AT4G28400	4.2e-130	-	-	Protein phosphatase 2C family protein	temp-0h	-0.93	5.70314e-35
CUST_7622_PI429951308	reCj22245:-S--:isotig22097	1.24e-18	3.14e-18	-	AT2G23530	3e-75	-	-	Zinc-finger domain of monoamine-oxidase A repressor R1	temp-0h	0.89	2.14377e-27
CUST_7624_PI429951308	reCj22247:-SWR:isotig22099	3.79e-16	-	2.91e-12	AT5G15050	0	-	-	Core-2/I-branching beta-1,6-N-acetylglucosaminyltransferase family protein	temp-7d	0.75	3.26159e-15
CUST_7628_PI429951308	reCj22251:-S--:isotig22103	2.96e-12	-	3.63e-12	AT5G57140	6.5e-138	PAP28	PURPLE ACID PHOSPHATASE 28	purple acid phosphatase 28 (PAP28)	temp-7d	0.84	1.15842e-21
CUST_7645_PI429951308	reCj22268:-SWR:isotig22120	4.62e-21	-	-	AT4G11820	0	MVA1	-	Encodes a protein with hydroxymethylglutaryl-CoA synthase activity which was characterized by phenotypical complementation of the S. cerevisiae mutant.	temp-0h	-0.89	3.00349e-28
CUST_7652_PI429951308	reCj22275:--W-:isotig22127	1.03e-13	-	-	AT3G26720	1.9e-155	-	-	Glycosyl hydrolase family 38 protein	temp-0h	-0.71	2.30627e-13
CUST_7659_PI429951308	reCj22282:-SWR:isotig22134	2.36e-18	-	5.52e-21	AT3G44680	0	HDA09	-	Class I RPD3 type protein	temp-0h	-0.89	4.58171e-27
CUST_7662_PI429951308	reCj22285:----:isotig22137	2.67e-20	-	-	-	-	-	-	-	temp-0h	0.92	4.429e-33
CUST_7671_PI429951308	reCj22294:-SW-:isotig22146	3.45e-22	-	2.46e-24	AT2G38960	0	ERO2	ENDOPLASMIC RETICULUM OXIDOREDUCTINS 2	endoplasmic reticulum oxidoreductin	temp-0h	-0.93	7.678e-34
CUST_7678_PI429951308	reCj22301:MS-R:isotig22153	3.98e-11	-	-	AT5G57030	0	LUT2	LUTEIN DEFICIENT 2	Lutein-deficient 2 (LUT2) required for lutein biosynthesis, member of the xanthophyll class of carotenoids. Encodes lycopene epsilon cyclase	temp-60d	0.68	6.14176e-12
CUST_7681_PI429951308	reCj22304:MSWR:isotig22156	1.88e-17	-	-	AT5G23540	0	-	-	Mov34/MPN/PAD-1 family protein	temp-7d	-0.94	6.82522e-38
CUST_7686_PI429951308	reCj22309:-S--:isotig22161	6.65e-12	-	-	AT3G04650	0	-	-	FAD/NAD(P)-binding oxidoreductase family protein	temp-0h	0.59	1.64785e-08
CUST_7693_PI429951308	reCj22316:MSWR:isotig22168	2.19e-20	-	-	AT1G04850	1.2e-168	-	-	ubiquitin-associated (UBA)/TS-N domain-containing protein	temp-0h	-0.95	2.8671e-39
CUST_7703_PI429951308	reCj22326:-SWR:isotig22178	2.06e-15	-	4.38e-16	AT3G61790	5e-163	-	-	Protein with RING/U-box and TRAF-like domains	temp-30d	-0.79	1.00908e-17
CUST_7705_PI429951308	reCj22328:--WR:isotig22180	3.54e-22	5.12e-23	-	AT5G48720	7.4e-28	XRI1	X-RAY INDUCED TRANSCRIPT 1	Encodes XRI1 (X-ray induced 1). Required for post-meiotic stages of pollen development and male and female meiosis. Maybe required for meiotic DNA repair. Inducible by X-ray. Homozygous xri1 mutants are sterile due to extensive chromosome fragmentation.	temp-0h	0.95	7.82841e-39
CUST_7707_PI429951308	reCj22330:-SW-:isotig22182	1.26e-13	-	8.26e-16	AT3G26310	1.3e-116	CYP71B35	CYTOCHROME P450, FAMILY 71, SUBFAMILY B, POLYPEPTIDE 35	putative cytochrome P450	temp-30d	0.77	1.99253e-16
CUST_7713_PI429951308	reCj22336:-SW-:isotig22188	-	1.22e-25	-	AT1G51550	1.4e-121	-	-	Kelch repeat-containing F-box family protein	temp-0h	-0.92	7.69562e-32
CUST_7729_PI429951308	reCj22352:MSWR:isotig22204	2.31e-14	-	3.21e-13	AT1G16180	2.4e-165	-	-	Serinc-domain containing serine and sphingolipid biosynthesis protein	temp-30d	-0.86	2.33934e-24
CUST_7731_PI429951308	reCj22354:----:isotig22206	-	2.27e-21	-	AT4G23330	9.5e-10	-	-	BEST Arabidopsis thaliana protein match is: eukaryotic translation initiation factor 3A (TAIR:AT4G11420.1)	temp-7d	-0.92	9.17593e-33
CUST_7738_PI429951308	reCj22361:--W-:isotig22213	-	-	2.3e-13	AT2G33150	0	KAT2	3-KETOACYL-COA THIOLASE 2	Encodes an organellar (peroxisome, glyoxysome) 3-ketoacyl-CoA thiolase, involved in fatty acid b-oxidation during germination and subsequent seedling growth. Mutants have defects in glyoxysomal fatty acid beta-oxidation. EC2.3.1.16 thiolase.	temp-0h	-0.6	4.44877e-09
CUST_7739_PI429951308	reCj22362:-SWR:isotig22214	3.42e-21	1.73e-15	3.73e-17	AT1G07280	7.7e-81	-	-	Tetratricopeptide repeat (TPR)-like superfamily protein	daylength	-0.84	7.08372e-22
CUST_7746_PI429951308	reCj22369:--W-:isotig22221	2.93e-20	4.81e-19	-	AT4G13430	0	ATLEUC1	-	Encodes a methylthioalkylmalate isomerase involved in glucosinolate biosynthesis.	temp-0h	-0.94	6.68186e-37
CUST_7748_PI429951308	reCj22371:-SWR:isotig22223	-	-	9.29e-21	AT5G07990	9.9e-131	TT7	TRANSPARENT TESTA 7	Required for flavonoid 3' hydroxylase activity. Enzyme abundance relative to CHS determines Quercetin/Kaempferol metabolite ratio.	temp-0h	-0.88	2.03258e-26
CUST_7763_PI429951308	reCj22386:MSWR:isotig22238	5.29e-14	-	-	AT5G50850	0	MAB1	MACCI-BOU	MACCI-BOU (MAB1)	temp-7d	-0.92	1.48111e-32
CUST_7768_PI429951308	reCj22391:--W-:isotig22243	5.77e-18	-	5.83e-16	AT4G31940	1.7e-120	CYP82C4	CYTOCHROME P450, FAMILY 82, SUBFAMILY C, POLYPEPTIDE 4	The gene encodes a cytochrome P450 enzyme, CYP82C. It is involved in the early Fe deficiency response.	temp-60d	-0.65	1.69928e-10
CUST_7771_PI429951308	reCj22394:M--R:isotig22246	-	3.21e-20	-	AT5G06150	9.1e-118	CYCB1;2	CYCLIN B 1;2	Encodes a cyclin whose expression is reduced in response to high salt.	temp-0h	0.91	2.76464e-31
CUST_7775_PI429951308	reCj22398:MSW-:isotig22250	-	3.1e-21	-	AT3G07560	2.8e-30	PEX13	PEROXIN 13	Encodes peroxin 13 (PEX13) involved in protein transport into peroxisomes, for example, peroxisomal import of nitric oxide synthase.	temp-0h	-0.89	4.27601e-28
CUST_7783_PI429951308	reCj22406:MS-R:isotig22258	-	-	1.23e-14	AT3G58060	2.2e-170	-	-	Cation efflux family protein	temp-max	-0.8	1.11241e-18
CUST_7793_PI429951308	reCj22416:MSWR:isotig22268	4.9e-11	-	1.11e-15	AT1G02840	2.9e-83	SR1	-	SR34/SR1 is a plant homologue of the human general/alternative splicing factor SF2/ASF. Barta et al (2010) have proposed a nomenclature for Serine/Arginine-Rich Protein Splicing Factors (SR proteins): Plant Cell. 2010, 22:2926.	temp-0h	-0.77	2.96373e-16
CUST_7797_PI429951308	reCj22420:-SWR:isotig22272	-	6.48e-13	5.88e-15	AT3G55530	2.1e-81	SDIR1	SALT- AND DROUGHT-INDUCED RING FINGER1	Encodes an intracellular membrane localized protein with E3 ligase activity that is involved in regulation of ABA signaling. Loss of function alleles show decreased sensitivity to ABA. Overexpression results in increased sensitivity to ABA.	temp-min	0.78	2.43419e-17
CUST_7798_PI429951308	reCj22421:MSWR:isotig22273	-	-	1.05e-12	AT5G54400	3.1e-107	-	-	S-adenosyl-L-methionine-dependent methyltransferases superfamily protein	temp-7d	0.84	6.63504e-22
CUST_7806_PI429951308	reCj22429:MSWR:isotig22281	2.65e-17	1.56e-18	-	AT5G19485	0	-	-	transferases	temp-0h	-0.84	3.7449e-22
CUST_7828_PI429951308	reCj22451:MSWR:isotig22303	-	-	3.6e-13	AT3G56860	2.6e-76	UBA2A	UBP1-ASSOCIATED PROTEIN 2A	encodes a nuclear protein that binds to RNA with a specificity for oligouridylates in vitro. Along with UBP1 and UBA1a, it may act as a component of a complex recognizing U-rich sequences in plant 3'-UTRs and contributing to the stabilization of mRNAs in the nucleus.	temp-0h	-0.81	3.89143e-19
CUST_7839_PI429951308	reCj22462:-SWR:isotig22314	2.68e-15	-	-	AT3G06660	5.8e-40	-	-	PAPA-1-like family protein / zinc finger (HIT type) family protein	temp-0h	-0.88	9.22735e-27
CUST_7843_PI429951308	reCj22466:MSWR:isotig22318	-	2.55e-18	7.01e-20	AT1G49910	0	BUDDING UNINHIBITED BY BENZYMIDAZOL	BUB	Encodes a homolog of the yeast and human BUB3 (BUDDING UNINHIBITED BY BENZYMIDAZOL 3) protein. Yeast and human BUB3s function in spindle assembly checkpoint control.	temp-0h	-0.8	8.74681e-19
CUST_7858_PI429951308	reCj22481:MSWR:isotig22333	-	-	2.44e-19	AT3G06190	0	BPM2	BTB-POZ AND MATH DOMAIN 2	Encodes a member of the MATH-BTB domain proteins (BPMs) that directly interact with and target for proteasomal degradation the class I homeobox-leucine zipper (HD-ZIP) transcription factor ATHB6. Known members include AT5G19000 (BPM1), AT3G06190 (BPM2), AT2G39760 (BPM3), AT3G03740 (BPM4), AT5G21010 (BPM5) and AT3G43700 (BPM6).	temp-0h	-0.94	2.96823e-38
CUST_7870_PI429951308	reCj22493:-SW-:isotig22345	-	7.95e-13	-	AT5G64610	0	HAM1	HISTONE ACETYLTRANSFERASE OF THE MYST FAMILY 1	Encodes an enzyme with histone acetyltransferase activity. HAM1 primarily acetylate histone H4, but also display some ability to acetylate H3. Prior acetylation of lysine 5 on histone H4 reduces radioactive acetylation by either HAM1. HAM1 acetylates histone H4 lysine 5.	temp-0h	-0.74	9.12791e-15
CUST_7871_PI429951308	reCj22494:-S--:isotig22346	-	1.64e-13	2.47e-15	AT2G03430	1.5e-08	-	-	Ankyrin repeat family protein	daylength	-0.77	2.97764e-16
CUST_7872_PI429951308	reCj22495:MSWR:isotig22347	-	-	1.11e-11	AT3G59990	0	MAP2B	METHIONINE AMINOPEPTIDASE 2B	Encodes a MAP2 like methionine aminopeptidase	sunlight-1h	-0.29	0.0093905
CUST_7873_PI429951308	reCj22496:MSWR:isotig22348	-	3.08e-12	-	AT5G42090	0	-	-	Lung seven transmembrane receptor family protein	daylength	0.57	4.93952e-08
CUST_7878_PI429951308	reCj22501:--W-:isotig22353	4.4e-13	-	-	AT5G13960	0	VAR	SU	Encodes a histone 3 lysine 9 specific methyltransferase involved in the maintenance of DNA methylation. SUVH4/KYP is a SU(VAR)3-9 homolog, a SET domain protein. Known SET domain proteins are involved in epigenetic control of gene expression. There are 10 SUVH genes in Arabidopsis and members of this subfamily of the SET proteins have an additional conserved SRA domain. In kyp mutants, there is a …	temp-0h	0.76	1.0341e-15
CUST_7879_PI429951308	reCj22502:MSWR:isotig22354	4.14e-19	-	-	AT1G05270	2.4e-122	-	-	TraB family protein	temp-0h	-0.95	8.73794e-41
CUST_7881_PI429951308	reCj22504:MSWR:isotig22356	1.77e-20	-	5.79e-20	AT5G14780	0	FDH	FORMATE DEHYDROGENASE	Encodes a NAD-dependent formate dehydrogenase.	temp-0h	-0.9	1.41883e-29
CUST_7893_PI429951308	reCj22516:MSWR:isotig22368	7.12e-18	9.98e-20	-	AT5G53970	2.5e-140	TAT7	TYROSINE AMINOTRANSFERASE 7	encodes tyrosine aminotransferase which is strongly induced upon aging and coronatine treatment	temp-0h	-0.92	1.32969e-33
CUST_7896_PI429951308	reCj22519:MSWR:isotig22371	-	1.64e-13	-	AT1G34780	6e-64	APRL4	APR-LIKE 4	Encodes a protein disulfide isomerase-like (PDIL) protein, a member of a multigene family within the thioredoxin (TRX) superfamily. This protein also belongs to the adenosine 5'-phosphosulfate reductase-like (APRL) group.	temp-0h	-0.66	7.32455e-11
CUST_7898_PI429951308	reCj22521:-SW-:isotig22373	1.95e-13	-	3.08e-18	AT5G25220	2.2e-143	KNAT3	KNOTTED1-LIKE HOMEOBOX GENE 3	A member of class II knotted1-like homeobox gene family (together with KNAT4 and KNAT5). Expressed in: hypocotyl-root boundary, anther-filament junction in flowers, ovule-funiculus and peduncle-silique boundaries, petioles and root. Light-regulated expression with differential response to red/far-red light. KNAT3 promoter activity showed cell-type specific pattern along longitudinal root axis, re…	temp-7d	0.87	8.60072e-25
CUST_7904_PI429951308	reCj22527:MSWR:isotig22379	2.49e-13	-	-	AT3G08900	0	RGP	-	RGP3 is a UDP-arabinose mutase that catalyzes the interconversion between the pyranose and furanose forms of UDP-L-arabinose. It is a reversibly autoglycosylated protein. Fluorescently-tagged RGP3 is found in the cytosol and associated with Golgi-like particles when expressed in tobacco leaves. An RGP3-YFP fusion protein under the control a native promoter can be found in the endosperm of Arabido…	temp-0h	0.78	3.99788e-17
CUST_7909_PI429951308	reCj22532:--WR:isotig22384	8.45e-16	-	-	AT3G04070	9.4e-85	NAC047	NAC DOMAIN CONTAINING PROTEIN 47	NAC domain containing protein 47 (NAC047)	temp-90d	-0.64	3.79097e-10
CUST_7912_PI429951308	reCj22535:-SW-:isotig22387	-	9.61e-13	-	AT4G20310	3.1e-82	-	-	Peptidase M50 family protein	daylength	-0.64	2.31397e-10
CUST_7917_PI429951308	reCj22540:MSWR:isotig22392	-	-	3.43e-18	AT2G03200	4.8e-115	-	-	Eukaryotic aspartyl protease family protein	temp-0h	0.86	2.39392e-24
CUST_7920_PI429951308	reCj22543:MSWR:isotig22395	5.9e-12	-	-	AT2G33630	0	-	-	NAD(P)-binding Rossmann-fold superfamily protein	temp-0h	-0.73	4.43779e-14
CUST_7928_PI429951308	reCj22551:MSWR:isotig22403	4.42e-27	-	-	AT2G28310	0	-	-	Protein of unknown function (DUF707)	temp-0h	-0.96	3.86075e-42
CUST_7931_PI429951308	reCj22555:MSWR:isotig22407	3.69e-14	-	7.63e-16	AT4G27070	0	TSB2	TRYPTOPHAN SYNTHASE BETA-SUBUNIT 2	Tryptophan synthase beta. Expressed at low levels in all tissues.	temp-7d	-0.91	2.21233e-30
CUST_7934_PI429951308	reCj22558:--W-:isotig22410	-	-	2.58e-14	AT1G80900	8.2e-97	ATMGT1	MAGNESIUM TRANSPORTER 1	Transmembrane magnesium transporter. One of nine family members.	daylength	-0.81	1.20183e-19
CUST_7937_PI429951308	reCj22561:-SWR:isotig22413	-	4.74e-15	3.99e-14	AT5G24490	5e-64	-	-	30S ribosomal protein, putative	daylength	-0.82	2.4778e-20
CUST_7941_PI429951308	reCj22565:-S-R:isotig22417	3.24e-22	1.34e-21	-	AT5G16690	3.1e-78	ATORC3	-	Origin Recognition Complex subunit 3. Involved in the initiation of DNA replication. Regulated transcriptionally during cell cycle, peaking at G1/S-phase. Target of E2F/DF family of transcription factors. Interacts with all ORC subunits except ORC1b.	temp-0h	0.93	2.45622e-34
CUST_7945_PI429951308	reCj22569:MSWR:isotig22421	1.71e-20	-	-	AT4G01940	7.3e-71	NFU1	NFU DOMAIN PROTEIN 1	Encodes a protein containing the NFU domain that may be involved in iron-sulfur cluster assembly. Part of a five member gene family, more closely related to NFU2 and 3 than to NFU4 and 5. Targeted to the chloroplast.	temp-30d	-0.95	2.36505e-39
CUST_7949_PI429951308	reCj22573:-SWR:isotig22425	-	-	2.59e-22	AT1G43860	1.3e-154	-	-	sequence-specific DNA binding transcription factors	temp-0h	-0.9	2.00725e-28
CUST_7951_PI429951308	reCj22575:-S--:isotig22427	7.3e-18	-	-	AT4G27220	1.9e-47	-	-	NB-ARC domain-containing disease resistance protein	temp-0h	0.91	7.91699e-31
CUST_7953_PI429951308	reCj22577:-SW-:isotig22429	5.97e-19	6e-20	-	AT5G16120	1.9e-153	-	-	alpha/beta-Hydrolases superfamily protein	temp-0h	0.95	2.22451e-39
CUST_7963_PI429951308	reCj22587:-SWR:isotig22439	4.05e-17	-	-	AT3G03310	0	LCAT3	LECITHIN:CHOLESTEROL ACYLTRANSFERASE 3	lecithin:cholesterol acyltransferase 3 (LCAT3)	temp-max	0.92	3.55469e-33
CUST_7964_PI429951308	reCj22588:--W-:isotig22440	-	1.62e-15	-	AT3G50950	9.2e-29	ZAR1	HOPZ-ACTIVATED RESISTANCE 1	HOPZ-ACTIVATED RESISTANCE 1 (ZAR1)	daylength	0.78	5.98169e-17
CUST_7972_PI429951308	reCj22596:MSWR:isotig22448	2.52e-13	-	-	AT5G51410	1.4e-123	-	-	LUC7 N_terminus domain-containing protein	temp-max	0.81	3.81587e-19
CUST_7980_PI429951308	reCj22604:MSWR:isotig22456	2.11e-11	-	-	AT4G36810	8.4e-124	GGPS1	GERANYLGERANYL PYROPHOSPHATE SYNTHASE 1	Encodes a protein with geranylgeranyl pyrophosphate synthase activity involved in isoprenoid biosynthesis. The enzyme appears to be targeted to the chloroplast in epidermal cells and guard cells of leaves, and in etioplasts in roots.	temp-7d	0.8	1.6392e-18
CUST_7981_PI429951308	reCj22605:MSW-:isotig22457	8.94e-15	-	7.33e-13	AT2G25710	3.8e-129	HCS1	HOLOCARBOXYLASE SYNTHASE 1	Encodes a dual-targeted biotin holocarboxylase synthetase that can localize to the chloroplast and the cytosol. In vitro, it has been shown to catalyze the addition of biotin to the BCCP subunit of acetyl-CoA carboxylase and it can also biotinylate methylcrotonyl-CoA carboxylase. A small upstream ORF in the 5'UTR (uORF24) regulates the differential targeting of this enzyme.	temp-90d	0.67	1.26022e-11
CUST_7983_PI429951308	reCj22607:MSWR:isotig22459	-	-	6.78e-15	AT2G26300	0	GPA1	G PROTEIN ALPHA SUBUNIT 1	Encodes an alpha subunit of a heterotrimeric GTP-binding protein. The active GTP-bound form of GPA1 binds to the GTG1 and GTG2 abscisic acid (ABA) receptors and appears to affect their GTPase and GTP-binding activity, and hence, ABA binding abilities. GPA1 is a positive regulator in ABA-mediated inhibition of stomatal opening. Plants with recessive mutant alleles have complex phenotypes including…	daylength	-0.77	1.30682e-16
CUST_7996_PI429951308	reCj22620:-SWR:isotig22472	1.07e-19	-	-	AT2G26990	0	CSN2	-	Represses photomorphogenesis and induces skotomorphogenesis in the dark.	temp-0h	0.96	2.86817e-42
CUST_8007_PI429951308	reCj22631:-S-R:isotig22483	2.64e-14	-	-	AT4G30950	0	FAD6	FATTY ACID DESATURASE 6	Chloroplastic enzyme responsible for the synthesis of 16:2 and 18:2 fatty acids from galactolipids, sulpholipids and phosphatidylglycerol. Uses ferredoxin as electron donor. Gene mutation resulted in reduced level of unsaturated fatty acids leading to susceptibility to photoinhibition.	temp-7d	-0.86	3.96572e-24
CUST_8012_PI429951308	reCj22636:-S-R:isotig22488	3.66e-16	3.41e-11	5.73e-17	AT4G31115	1.2e-49	-	-	Protein of unknown function (DUF1997)	temp-30d	0.7	1.40108e-12
CUST_8015_PI429951308	reCj22639:MSWR:isotig22491	4.97e-18	6.49e-17	4.01e-17	AT3G20320	1.2e-145	ABCI15	ATP-BINDING CASSETTE I15	Encodes a permease-like component of an ABC transporter involved in lipid transfer from ER to chloroplast. A phosphatidic acid-binding protein with a predicted mycobacterial cell entry domain. It is tethered to the inner chloroplast envelope membrane facing the outer envelope membrane. Presumed bacterial orthologs of TGD1 and TGD2 in Gram-negative bacteria are typically organized in transcription…	temp-30d	0.81	4.18873e-19
CUST_8016_PI429951308	reCj22640:-S--:isotig22492	2.2e-14	-	1.31e-15	AT3G09580	2.6e-154	-	-	FAD/NAD(P)-binding oxidoreductase family protein	temp-0h	0.83	5.55457e-21
CUST_8024_PI429951308	reCj22648:-S--:isotig22500	-	-	1.22e-14	AT1G57560	1e-76	MYB50	MYB DOMAIN PROTEIN 50	Member of the R2R3 factor gene family.	temp-max	0.89	4.61897e-27
CUST_8027_PI429951308	reCj22651:-SW-:isotig22503	-	1.21e-17	-	AT1G74780	3e-85	-	-	Nodulin-like / Major Facilitator Superfamily protein	temp-max	-0.85	1.07449e-22
CUST_8033_PI429951308	reCj22657:-SWR:isotig22509	1.41e-17	-	-	AT1G16070	3e-120	AtTLP8	TUBBY LIKE PROTEIN 8	Member of TLP family	temp-0h	0.92	5.47102e-32
CUST_8049_PI429951308	reCj22673:MSWR:isotig22525	-	9.19e-20	-	AT3G24740	8.1e-64	-	-	Protein of unknown function (DUF1644)	temp-0h	-0.92	2.2884e-32
CUST_8050_PI429951308	reCj22674:MSWR:isotig22526	2.9e-13	-	-	AT4G26620	1.5e-135	-	-	Sucrase/ferredoxin-like family protein	daylength	-0.83	5.86081e-21
CUST_8054_PI429951308	reCj22678:-SW-:isotig22530	-	1.99e-17	-	AT1G52155	1.5e-91	-	-	unknown protein	temp-0h	-0.85	2.81427e-23
CUST_8057_PI429951308	reCj22681:-SWR:isotig22533	1.08e-15	-	7.49e-18	AT5G21140	2.6e-87	emb1379	EMBRYO DEFECTIVE 1379	embryo defective 1379 (emb1379)	temp-0h	-0.88	9.32093e-26
CUST_8064_PI429951308	reCj22688:-SW-:isotig22540	-	5.67e-12	-	AT5G50930	6.5e-33	-	-	Histone superfamily protein	temp-0h	-0.71	4.96773e-13
CUST_8070_PI429951308	reCj22694:---R:isotig22546	6.43e-23	-	2.28e-24	AT1G15520	0	PDR12	PLEIOTROPIC DRUG RESISTANCE 12	ABC transporter family involved in ABA transport and resistance to lead. Localizes to plasma membrane. Upregulated by lead. Expressed in leaves, flowers, stomata and roots.	temp-0h	-0.83	5.98388e-21
CUST_8072_PI429951308	reCj22696:-SWR:isotig22548	1.18e-13	-	-	AT1G71696	2.9e-180	SOL1	SUPPRESSOR OF LLP1 1	Encodes a Putative Zn2+ carboxypeptidase, 4 splice variants have been identified but not characterized for different functions and/or expression patterns.SOL1 isolated as a suppressor of root- specific overexpression of CLE19, a clavata3 like gene. sol1 partially suppresses the short root phenotype caused by CLE19 overexpression.	temp-max	0.72	7.40226e-14
CUST_8075_PI429951308	reCj22699:MSW-:isotig22551	-	-	5.71e-17	AT5G17540	1.7e-123	-	-	HXXXD-type acyl-transferase family protein	temp-0h	0.87	1.03036e-24
CUST_8089_PI429951308	reCj22713:-S-R:isotig22565	2.58e-14	-	-	AT4G12320	5.8e-139	CYP706A6	CYTOCHROME P450, FAMILY 706, SUBFAMILY A, POLYPEPTIDE 6	member of CYP706A	temp-30d	0.85	6.16803e-23
CUST_8093_PI429951308	reCj22717:-SW-:isotig22569	1.62e-13	-	-	AT2G38570	8e-58	-	-	CONTAINS InterPro DOMAIN/s: PRC-barrel-like (InterPro:IPR011033)	daylength	-0.79	1.73741e-17
CUST_8098_PI429951308	reCj22722:-S--:isotig22574	2.57e-22	1.1e-16	4.2e-16	AT2G34960	0	CAT5	CATIONIC AMINO ACID TRANSPORTER 5	Encodes a member of the cationic amino acid transporter (CAT) subfamily of amino acid polyamine choline transporters. Mediates efficient uptake of Lys, Arg and Glu in a yeast system. Localized to the plasma membrane.	temp-7d	0.88	2.64889e-26
CUST_8100_PI429951308	reCj22724:MSWR:isotig22576	2.52e-27	-	-	AT1G60170	0	emb1220	EMBRYO DEFECTIVE 1220	embryo defective 1220 (emb1220)	temp-0h	-0.96	1.59067e-42
CUST_8102_PI429951308	reCj22726:MS-R:isotig22578	-	-	7.9e-12	-	-	-	-	-	daylength	-0.72	6.97248e-14
CUST_8106_PI429951308	reCj22730:-S--:isotig22582	4.79e-11	-	1.16e-11	-	-	-	-	-	temp-90d	0.56	8.5975e-08
CUST_8107_PI429951308	reCj22732:-SWR:isotig22584	6.38e-18	2.24e-17	-	AT3G60360	1.2e-82	UTP11	U3 SMALL NUCLEOLAR RNA-ASSOCIATED PROTEIN 11	EMBRYO SAC DEVELOPMENT ARREST 14 (EDA14)	temp-30d	-0.84	2.9266e-22
CUST_8108_PI429951308	reCj22733:--W-:isotig22585	-	-	4.3e-13	AT1G75260	1.7e-11	-	-	oxidoreductases, acting on NADH or NADPH	temp-90d	-0.81	2.06269e-19
CUST_8111_PI429951308	reCj22736:M-W-:isotig22588	-	8.82e-15	-	AT2G17270	1.4e-139	PHT3;3	PHOSPHATE TRANSPORTER 3;3	phosphate transporter 3	temp-0h	-0.84	1.27698e-21
CUST_8115_PI429951308	reCj22740:-SWR:isotig22592	-	-	5.02e-15	AT1G19800	2.7e-137	ABCI14	ATP-BINDING CASSETTE I14	Encodes a permease-like protein involved in lipid transfer from the ER to the chloroplast, more specifically, transfer of phosphatidate across the chloroplast inner membrane. Mutant leaves accumulate trigalactosyldiacylglycerol, triacylglycerol and phosphatidate. Chloroplast lipids are altered in their fatty acid composition and as a consequence the development of chloroplasts in the mutants are …	temp-0h	-0.89	1.34227e-27
CUST_8117_PI429951308	reCj22742:-S--:isotig22594	4.65e-16	-	5.68e-15	AT1G25510	2.2e-125	-	-	Eukaryotic aspartyl protease family protein	temp-0h	0.74	7.1152e-15
CUST_8122_PI429951308	reCj22747:-S-R:isotig22599	-	1.93e-13	-	AT5G41040	0	-	-	Encodes a feruloyl-CoA transferase required for suberin synthesis. Has feruloyl-CoA-dependent feruloyl transferase activity towards substrates with a primary alcohol.	temp-90d	0.7	1.64001e-12
CUST_8129_PI429951308	reCj22754:----:isotig22606	5.58e-21	-	-	AT4G19020	0	CMT2	CHROMOMETHYLASE 2	chromomethylase 2 (CMT2)	temp-0h	0.95	2.42552e-41
CUST_8136_PI429951308	reCj22761:-SW-:isotig22613	-	4.86e-23	-	AT1G27510	1.7e-10	EX2	EXECUTER 2	FUNCTIONS IN: DNA binding, nuclease activity	temp-0h	-0.89	1.07504e-27
CUST_8143_PI429951308	reCj22768:-S--:isotig22620	6.19e-15	-	-	AT2G41705	5.6e-56	-	-	camphor resistance CrcB family protein	daylength	-0.51	1.58452e-06
CUST_8148_PI429951308	reCj22773:--WR:isotig22625	1.47e-18	-	2.76e-18	AT4G10960	0	UGE5	UDP-D-GLUCOSE/UDP-D-GALACTOSE 4-EPIMERASE 5	Encodes a protein with UDP-D-glucose 4-epimerase activity.	temp-0h	-0.86	2.12757e-23
CUST_8171_PI429951308	reCj22796:-SWR:isotig22648	-	2.12e-15	-	AT4G37560	0	-	-	Acetamidase/Formamidase family protein	temp-0h	-0.83	1.13837e-20
CUST_8185_PI429951308	reCj22811:-S--:isotig22663	1.55e-13	-	-	AT2G27920	1.4e-144	SCPL51	SERINE CARBOXYPEPTIDASE-LIKE 51	serine carboxypeptidase-like 51 (SCPL51)	temp-30d	0.75	1.52945e-15
CUST_8193_PI429951308	reCj22819:-S-R:isotig22671	1.02e-15	-	1e-16	AT2G20340	0	-	-	Pyridoxal phosphate (PLP)-dependent transferases superfamily protein	daylength	-0.64	2.03479e-10
CUST_8195_PI429951308	reCj22821:-SWR:isotig22673	4.54e-20	2.02e-21	3.35e-19	AT3G51840	0	ACX4	ACYL-COA OXIDASE 4	Encodes a short-chain acyl-CoA oxidase, which catalyzes the first step of peroxisomal fatty acid beta-oxidation during early, post-germinative growth in oilseed species. Null mutants virtually lack short-chain acyl-CoA and are resistant to 2,4-dichlorophenoxybutyric acid, which is converted to the herbicide and auxin analogue 2,4-dichlorophenoxyacetic acid by beta-oxidation. Despite the almost co…	temp-0h	-0.88	1.1649e-26
CUST_8196_PI429951308	reCj22822:---R:isotig22674	-	-	5.19e-13	AT3G15620	0	UVR3	UV REPAIR DEFECTIVE 3	Required for photorepair of 6-4 photoproducts in Arabidopsis thaliana.	temp-60d	0.62	2.05862e-09
CUST_8205_PI429951308	reCj22831:-SWR:isotig22683	-	-	8.71e-15	AT1G36050	0	-	-	Endoplasmic reticulum vesicle transporter protein	temp-0h	0.69	3.54712e-12
CUST_8212_PI429951308	reCj22839:MSW-:isotig22691	4.17e-22	-	-	AT2G19540	0	-	-	Transducin family protein / WD-40 repeat family protein	temp-0h	-0.95	1.75081e-39
CUST_8223_PI429951308	reCj22850:-SWR:isotig22702	-	-	4.04e-24	AT1G13580	1.4e-138	LOH3	LAG ONE HOMOLOGUE 3	Encodes a ceramide synthase that together with LOH1 is essential for production of ceramides containing Very Long Chain Fatty acid VLCFA-Ceramides(mainly C 22 to 26).	temp-0h	0.92	6.61612e-32
CUST_8229_PI429951308	reCj22856:MSWR:isotig22708	5.4e-11	-	1.85e-13	AT4G10750	1.4e-89	-	-	Phosphoenolpyruvate carboxylase family protein	temp-7d	0.78	2.7351e-17
CUST_8232_PI429951308	reCj22859:MSWR:isotig22711	1.64e-23	1.26e-24	-	AT5G53000	4.1e-142	TAP46	2A PHOSPHATASE ASSOCIATED PROTEIN OF 46 KD	PP2A-associated protein with a possible function in the chilling response	temp-0h	-0.92	1.74827e-33
CUST_8238_PI429951308	reCj22865:----:isotig22717	2.28e-13	-	1.96e-17	AT3G20020	1.4e-126	ATPRMT6	ARABIDOPSIS THALIANA PROTEIN ARGININE METHYLTRANSFERASE 6	protein arginine methyltransferase 6 (PRMT6)	temp-30d	-0.88	8.23875e-26
CUST_8242_PI429951308	reCj22869:-SW-:isotig22721	2.84e-21	9.12e-28	-	AT5G59250	0	-	-	Major facilitator superfamily protein	temp-0h	-0.91	2.01503e-30
CUST_8249_PI429951308	reCj22876:-SWR:isotig22728	1.94e-10	-	1.55e-12	AT5G14220	4.8e-180	PPO2	-	Encodes PPO2, a putative protoporphyrinogen oxidase based on sequence homology. Also known as MEE61 (maternal effect embryo arrest 61). mee61 mutant shows arrested endosperm development.	temp-0h	-0.39	0.000488287
CUST_8250_PI429951308	reCj22877:MSWR:isotig22729	3.24e-17	-	1.03e-19	AT1G63980	3.2e-85	-	-	D111/G-patch domain-containing protein	temp-0h	-0.85	3.50392e-23
CUST_8251_PI429951308	reCj22878:MSWR:isotig22730	-	2.85e-19	-	AT2G28800	3e-172	ALB3	ALBINO 3	member of Chloroplast membrane protein ALBINO3 family. Similar to pea PPF1 and may play a role in plant senescence.	temp-7d	-0.87	3.22346e-25
CUST_8258_PI429951308	reCj22885:-SWR:isotig22737	-	-	5.43e-15	AT3G11170	1.1e-166	FAD7	FATTY ACID DESATURASE 7	Chloroplastic enzyme responsible for the synthesis of 16:3 and 18:3 fatty acids from galactolipids, sulpholipids and phosphatidylglycerol. Uses ferredoxin as electron donor. Gene expression is induced by wounding in shoot and root. The wound-response in shoot is independent of jasmonic acid mediated pathway whereas the root response is mediated by jasmonic acid.	daylength	0.8	1.17287e-18
CUST_8259_PI429951308	reCj22886:-SW-:isotig22738	-	1.81e-17	-	AT3G05210	2.5e-123	UVR7	UV REPAIR DEFICIENT 7	encodes a homolog of human ERCC1 protein (yeast RAD10), which is a DNA repair endonuclease. Mutants are sensitive to UV-B and gamma radiation (G2 cell cycle phase arrest) and are defective in dark-repair of pyrimidine pyrimidone dimers. This protein incises the 5' end of damaged DNA, similar to ERCC1/RAD10.	temp-0h	-0.89	4.18379e-27
CUST_8264_PI429951308	reCj22891:--WR:isotig22743	6.95e-20	-	4.65e-20	AT5G52540	5.9e-146	-	-	Protein of unknown function (DUF819)	temp-0h	0.84	1.04359e-21
CUST_8267_PI429951308	reCj22894:----:isotig22746	-	1e-17	-	-	-	-	-	-	temp-30d	0.84	4.644e-22
CUST_8270_PI429951308	reCj22897:--W-:isotig22749	1.26e-13	-	2.64e-11	AT5G40270	0	-	-	HD domain-containing metal-dependent phosphohydrolase family protein	temp-90d	0.61	2.24849e-09
CUST_8275_PI429951308	reCj22902:M---:isotig22754	-	1.52e-14	-	AT3G45900	1.2e-27	-	-	Ribonuclease P protein subunit P38-related	temp-0h	0.71	2.76309e-13
CUST_8280_PI429951308	reCj22907:MS--:isotig22759	-	1.32e-13	-	AT1G70710	0	ATGH9B1	GLYCOSYL HYDROLASE 9B1	endo-1,4-beta-glucanase. Involved in cell elongation.	temp-0h	0.88	1.11612e-25
CUST_8281_PI429951308	reCj22908:MS--:isotig22760	7.61e-13	-	2.21e-18	AT2G24280	0	-	-	alpha/beta-Hydrolases superfamily protein	temp-30d	0.69	1.88612e-12
CUST_8306_PI429951308	reCj22935:MSWR:isotig22787	-	-	2.83e-13	AT3G08640	5.7e-107	-	-	Protein of unknown function (DUF3411)	temp-min	-0.85	1.20402e-22
CUST_8310_PI429951308	reCj22939:MSWR:isotig22791	-	-	9.01e-20	AT2G36460	0	FBA6	FRUCTOSE-BISPHOSPHATE ALDOLASE 6	Aldolase superfamily protein	temp-0h	0.86	1.08768e-23
CUST_8314_PI429951308	reCj22943:-SWR:isotig22795	1.09e-16	4.8e-24	2.24e-19	AT5G58600	4.6e-114	TBL44	TRICHOME BIREFRINGENCE-LIKE 44	Belongs to a large family of plant-specific genes of unknown function. Involved in resistance to the powdery mildew species Erysiphe cichoracearum and Erysiphe orontii, but not to the unrelated pathogens Pseudomonas syringae or Peronospora parasitica. A member of the TBL (TRICHOME BIREFRINGENCE-LIKE) gene family containing a plant-specific DUF231 (domain of unknown function) domain. TBL gene fami…	temp-30d	0.88	1.06577e-25
CUST_8325_PI429951308	reCj22954:MSWR:isotig22806	3.08e-19	-	2.58e-22	AT4G14880	2.3e-168	THIOL	O-ACETYLSERINE	Encodes a cytosolic isoform of cytosolic O-acetylserine(thiol)lyase, a key enzyme in cysteine biosynthesis and for the fixation of inorganic sulfide. It catalyzes the formation of cysteine from O-acetylserine and inorganic sulfide. Gene expression is predominant in the root cortex and the xylem parenchyma. Gene expression is induced in leave, stems and roots by high salt and heavy metal stresses,…	temp-7d	-0.94	5.11844e-36
CUST_8332_PI429951308	reCj22961:MSWR:isotig22813	2.58e-20	2.45e-22	-	AT4G39520	0	-	-	Encodes a member of the DRG (developmentally regulated G-protein) family. Has GTPase activity.	temp-30d	-0.88	1.61961e-26
CUST_8336_PI429951308	reCj22965:MSWR:isotig22817	8.03e-14	-	-	AT4G24160	0	-	-	Encodes a soluble lysophosphatidic acid acyltransferase with additional triacylglycerol lipase and phosphatidylcholine hydrolyzing enzymatic activities. Plays a pivotal role in maintaining the lipid homeostasis by regulating both phospholipid and neutral lipid levels.	temp-min	-0.95	2.89881e-39
CUST_8341_PI429951308	reCj22970:----:isotig22822	-	-	2.8e-13	-	-	-	-	-	temp-0h	-0.72	1.57482e-13
CUST_8348_PI429951308	reCj22977:-S--:isotig22829	2.35e-19	-	3.25e-19	AT3G55350	1.2e-77	-	-	PIF / Ping-Pong family of plant transposases	temp-30d	-0.84	3.20392e-22
CUST_8352_PI429951308	reCj22981:MSWR:isotig22833	4.84e-15	-	-	AT3G24160	4.4e-48	PMP	PUTATIVE TYPE 1 MEMBRANE PROTEIN	Encodes a putative Type 1 membrane protein (PMP).	temp-7d	-0.86	1.63555e-23
CUST_8354_PI429951308	reCj22983:-S--:isotig22835	9.29e-18	-	1.65e-20	AT2G22900	1.4e-138	-	-	Galactosyl transferase GMA12/MNN10 family protein	temp-30d	0.88	2.24704e-26
CUST_8358_PI429951308	reCj22987:--W-:isotig22839	-	4.04e-16	-	AT1G69440	9.7e-161	ZIP	ZIPPY	Encodes ARGONAUTE7, a member of the ARGONAUTE family, characterised by the presence of PAZ and PIWI domains. Involved in the regulation of developmental timing. Required for the accumulation of TAS3 ta-siRNAs but not for accumulation of miR171, miR173, miR390 or mi391. Localized in mature rosette leaves and floral buds.	temp-7d	0.71	5.06152e-13
CUST_8360_PI429951308	reCj22989:MSWR:isotig22841	2.88e-17	-	7.98e-21	AT1G66200	0	GSR2	GLUTAMINE SYNTHASE CLONE F11	encodes a cytosolic glutamate synthetase, this enzyme has low affinity with substrate ammonium	temp-0h	0.89	4.24339e-28
CUST_8362_PI429951308	reCj22991:---R:isotig22843	3.85e-18	-	7.19e-18	AT4G16740	2.7e-64	ATTPS03	TERPENE SYNTHASE 03	Encodes an (E,E)-alpha-farnesene synthase in the Col ecotype of Arabidopsis. This enzyme can also catalyze the formation of (E)-beta-ocimene as well as trace amounts of myrcene and other related compounds in vitro. The cytosolic localization of the protein may make it favor (E,E)-alpha-farnesene biosynthesis because the precursor of this product, FPP, is primarily cytosolic. Transcript levels for…	temp-30d	-0.64	1.93659e-10
CUST_8365_PI429951308	reCj22994:MSWR:isotig22846	-	6.35e-14	-	AT2G20410	8.8e-106	-	-	RNA-binding ASCH domain protein	temp-30d	-0.75	2.80143e-15
CUST_8368_PI429951308	reCj22997:-SWR:isotig22849	3.04e-23	3.15e-22	6.06e-19	AT5G12410	2.5e-76	-	-	THUMP domain-containing protein	temp-0h	-0.87	1.13032e-24
CUST_8378_PI429951308	reCj23008:-SWR:isotig22860	2.79e-19	-	-	AT3G57220	0	-	-	Glycosyl transferase family 4 protein	temp-60d	0.73	5.44335e-14
CUST_8381_PI429951308	reCj23011:-SWR:isotig22863	5.2e-24	-	-	AT1G17665	1.7e-51	-	-	unknown protein	temp-0h	-0.97	1.6643e-47
CUST_8385_PI429951308	reCj23015:-SWR:isotig22867	-	-	1.69e-16	AT5G58230	0	MSI1	MULTICOPY SUPRESSOR OF IRA1	Encodes a WD-40 repeat containing protein that functions in chromatin assembly as part of the CAF1 and FIE complex. Mutants exhibit parthenogenetic development that includes proliferation of unfertilized endosperm and embryos. In heterozygous plants 50% of embryos abort. Of the aborted embryos the early aborted class are homozygous and the later aborting lass are heterozygotes in which the defect…	temp-60d	-0.79	4.74113e-18
CUST_8392_PI429951308	reCj23022:-S-R:isotig22874	-	3.76e-11	-	AT3G07990	0	SCPL27	SERINE CARBOXYPEPTIDASE-LIKE 27	serine carboxypeptidase-like 27 (SCPL27)	temp-0h	0.74	7.48243e-15
CUST_8393_PI429951308	reCj23023:MSWR:isotig22875	-	4.02e-15	1.36e-13	AT5G64370	0	PYD3	PYRIMIDINE 3	PYD3 encodes a beta-ureidopropionase which, when expressed in E. coli, has been shown to convert beta-ureidopropionate into beta-alanine. It localizes to the cytosol and plays an important role in uracil degradation.	daylength	-0.53	5.37202e-07
CUST_8403_PI429951308	reCj23033:-S--:isotig22885	-	1.3e-14	-	AT2G28120	3.4e-154	-	-	Major facilitator superfamily protein	temp-7d	-0.83	2.90303e-21
CUST_8416_PI429951308	reCj23046:----:isotig22898	-	-	4.67e-15	AT1G68810	6.3e-47	-	-	basic helix-loop-helix (bHLH) DNA-binding superfamily protein	daylength	0.89	7.46837e-28
CUST_8418_PI429951308	reCj23048:-SWR:isotig22900	-	-	1.89e-23	AT1G60990	3.7e-156	-	-	Glycine cleavage T-protein family	daylength	-0.9	1.95604e-29
CUST_8421_PI429951308	reCj23051:----:isotig22903	-	-	3.06e-16	AT4G32360	9.4e-173	-	-	Pyridine nucleotide-disulphide oxidoreductase family protein	daylength	-0.8	6.92059e-19
CUST_8424_PI429951308	reCj23054:---R:isotig22906	2.78e-16	-	-	AT1G72820	1.3e-115	-	-	Mitochondrial substrate carrier family protein	temp-0h	-0.86	7.60775e-24
CUST_8428_PI429951308	reCj23058:-SWR:isotig22910	6.58e-13	-	-	AT2G40650	3.7e-99	-	-	PRP38 family protein	temp-30d	0.77	1.42806e-16
CUST_8448_PI429951308	reCj23079:---R:isotig22931	4.69e-14	1.83e-13	-	AT5G35770	3.9e-87	SAP	STERILE APETALA	A recessive mutation in the Arabidopsis STERILE APETALA (SAP) causes severe aberrations in inflorescence and flower and ovule development.	temp-0h	-0.8	1.84359e-18
CUST_8452_PI429951308	reCj23083:--WR:isotig22935	4.55e-11	-	-	AT2G46740	4.1e-119	ATGULLO5	-	Encodes a homolog of rat L-gulono-1,4-lactone (L-GulL) oxidase that is involved in the biosynthesis of L-ascorbic acid.	temp-0h	-0.7	8.14025e-13
CUST_8455_PI429951308	reCj23086:-SW-:isotig22938	2.36e-18	5.74e-17	4.84e-19	AT1G12570	3e-132	-	-	Glucose-methanol-choline (GMC) oxidoreductase family protein	temp-30d	-0.85	7.57458e-23
CUST_8469_PI429951308	reCj23100:MSWR:isotig22952	-	2.31e-13	-	AT2G04550	2.8e-88	DSPTP1E	DUAL SPECIFICITY PROTEIN PHOSPHATASE 1E	Encodes a protein phosphatase that interacts with MPK12, but not with other MAP kinases. It can dephosphorylate a dually phosphorylated MPK12 in vitro and can inactivate MPK12 in vivo. ibr5 mutants have reduced sensitivity to auxin and abscisic acid. IBR5 promotes auxin responses, including auxin-inducible transcription, differently than the TIR1 auxin receptor and without destabilizing Aux/IAA r…	temp-30d	-0.75	2.61349e-15
CUST_8471_PI429951308	reCj23102:MSWR:isotig22954	3.28e-11	-	8.74e-11	AT2G34590	0	-	-	Transketolase family protein	temp-0h	0.52	1.32178e-06
CUST_8475_PI429951308	reCj23106:-SWR:isotig22958	4.47e-26	7.25e-23	-	AT5G08415	6.5e-159	-	-	Radical SAM superfamily protein	temp-0h	0.94	1.09164e-36
CUST_8486_PI429951308	reCj23117:-SW-:isotig22969	1.47e-20	-	-	AT1G62250	1.5e-85	-	-	unknown protein	temp-0h	-0.93	3.32954e-34
CUST_8502_PI429951308	reCj23133:MSWR:isotig22985	-	1.01e-20	-	AT4G13360	3e-178	-	-	ATP-dependent caseinolytic (Clp) protease/crotonase family protein	temp-7d	-0.53	5.63177e-07
CUST_8534_PI429951308	reCj23166:MSWR:isotig23018	4.54e-21	4.53e-23	-	AT5G32440	3e-43	-	-	Ubiquitin system component Cue protein	temp-30d	-0.9	4.73662e-29
CUST_8535_PI429951308	reCj23167:---R:isotig23019	1.04e-12	-	-	AT4G29680	0	-	-	Alkaline-phosphatase-like family protein	temp-60d	-0.68	7.67239e-12
CUST_8545_PI429951308	reCj23177:--WR:isotig23029	1.46e-15	-	9.94e-15	AT5G07990	1.9e-130	TT7	TRANSPARENT TESTA 7	Required for flavonoid 3' hydroxylase activity. Enzyme abundance relative to CHS determines Quercetin/Kaempferol metabolite ratio.	temp-max	-0.65	9.11877e-11
CUST_8546_PI429951308	reCj23178:-SW-:isotig23030	2.76e-14	-	7.6e-16	AT1G29120	2.1e-165	-	-	Hydrolase-like protein family	temp-0h	-0.85	6.26023e-23
CUST_8555_PI429951308	reCj23187:-SWR:isotig23039	5.03e-12	-	-	AT5G61670	1.7e-128	-	-	Encodes a close homolog of the Cauliflower OR (Orange) protein. The function of OR is to induce the differentiation of proplastids or other noncolored plastids into chromoplasts for carotenoid accumulation. Both proteins contain a Cysteine-rich zinc finger domain that is highly specific to DnaJ-like molecular chaperons.	temp-60d	0.71	3.47554e-13
CUST_8558_PI429951308	reCj23190:-SWR:isotig23042	3.87e-13	-	-	AT3G59040	0	-	-	Tetratricopeptide repeat (TPR)-like superfamily protein	temp-30d	0.78	3.82932e-17
CUST_8582_PI429951308	reCj23214:MSWR:isotig23066	-	-	1.16e-12	AT1G71980	1.9e-72	-	-	Protease-associated (PA) RING/U-box zinc finger family protein	temp-0h	-0.69	3.72377e-12
CUST_8585_PI429951308	reCj23217:----:isotig23069	-	1.53e-20	-	AT2G46420	2.7e-86	-	-	Plant protein 1589 of unknown function	temp-0h	-0.9	5.16554e-29
CUST_8592_PI429951308	reCj23224:MSWR:isotig23076	6.81e-21	-	8.86e-20	AT3G55070	0	-	-	LisH/CRA/RING-U-box domains-containing protein	temp-0h	-0.94	3.36145e-38
CUST_8593_PI429951308	reCj23225:-S--:isotig23077	8.83e-12	-	-	AT5G45170	1.1e-103	-	-	Haloacid dehalogenase-like hydrolase (HAD) superfamily protein	temp-7d	0.79	3.97328e-18
CUST_8595_PI429951308	reCj23227:MS--:isotig23079	-	3.98e-15	-	AT5G17540	4.2e-66	-	-	HXXXD-type acyl-transferase family protein	temp-30d	-0.79	1.1729e-17
CUST_8604_PI429951308	reCj23236:MSWR:isotig23088	4.41e-13	-	3.41e-13	AT2G14260	1.3e-173	PIP	PROLINE IMINOPEPTIDASE	encodes proline iminopeptidase	temp-60d	0.62	9.97507e-10
CUST_8613_PI429951308	reCj23245:---R:isotig23097	4.72e-12	-	-	AT5G54300	8.1e-14	-	-	Protein of unknown function (DUF761)	temp-0h	-0.87	1.38014e-24
CUST_8630_PI429951308	reCj23262:--W-:isotig23114	6.24e-19	-	9.81e-17	AT5G07990	2.9e-162	TT7	TRANSPARENT TESTA 7	Required for flavonoid 3' hydroxylase activity. Enzyme abundance relative to CHS determines Quercetin/Kaempferol metabolite ratio.	temp-7d	-0.91	2.51978e-30
CUST_8633_PI429951308	reCj23265:MSWR:isotig23117	1.44e-18	5.03e-28	-	AT1G45688	4.5e-67	-	-	unknown protein	temp-0h	0.89	2.87513e-28
CUST_8638_PI429951308	reCj23270:-SW-:isotig23122	-	3.26e-13	-	AT3G55500	1e-101	EXPA16	EXPANSIN A16	expansin-like protein. Naming convention from the Expansin Working Group (Kende et al, 2004. Plant Mol Bio). Involved in the formation of nematode-induced syncytia in roots of Arabidopsis thaliana.	daylength	0.73	3.83273e-14
CUST_8645_PI429951308	reCj23277:----:isotig23129	-	1.21e-20	-	AT4G30780	5.7e-74	-	-	unknown protein	temp-0h	0.91	1.91033e-31
CUST_8649_PI429951308	reCj23281:-S--:isotig23133	5.92e-19	-	3.91e-18	-	-	-	-	-	temp-30d	0.89	2.90144e-27
CUST_8653_PI429951308	reCj23285:-S--:isotig23137	-	5.6e-20	-	AT5G42240	0	scpl42	SERINE CARBOXYPEPTIDASE-LIKE 42	serine carboxypeptidase-like 42 (scpl42)	temp-30d	0.86	9.25256e-24
CUST_8654_PI429951308	reCj23286:MSWR:isotig23138	1.36e-19	1.41e-19	-	AT1G66430	1.1e-179	-	-	pfkB-like carbohydrate kinase family protein	temp-30d	-0.88	8.66844e-26
CUST_8656_PI429951308	reCj23288:-S--:isotig23140	4.07e-12	-	-	AT4G16730	1e-49	TPS02	TERPENE SYNTHASE 02	In the Col ecotype, no functional protein is encoded at this locus due to the presence of a two-base (AT) insertion 184 nucleotides downstream of the start codon leading to a frame shift and premature translational termination. However, in the Ws ecotype, a functional terpene synthase that localizes to the chloroplast is encoded at this locus. It can catalyze the synthesis of (E)-beta-ocimene and…	temp-30d	0.78	4.47528e-17
CUST_8658_PI429951308	reCj23290:-SWR:isotig23142	1.78e-12	-	2.48e-14	AT1G14300	2.2e-124	-	-	ARM repeat superfamily protein	daylength	-0.82	3.87128e-20
CUST_8665_PI429951308	reCj23297:MS--:isotig23149	5.99e-25	-	-	AT2G36780	4.8e-82	-	-	UDP-Glycosyltransferase superfamily protein	temp-0h	0.96	2.33604e-44
CUST_8671_PI429951308	reCj23303:--WR:isotig23155	-	-	1.61e-11	AT5G65790	1.2e-66	MYB68	MYB DOMAIN PROTEIN 68	Encodes a putative MYB transcription factor.	temp-max	-0.71	2.34508e-13
CUST_8672_PI429951308	reCj23304:---R:isotig23156	1.68e-15	-	1.53e-15	AT1G30760	7.6e-134	-	-	FAD-binding Berberine family protein	temp-30d	-0.78	4.3363e-17
CUST_8677_PI429951308	reCj23310:-SWR:isotig23162	4.18e-12	-	1.05e-16	AT3G24740	5.3e-62	-	-	Protein of unknown function (DUF1644)	temp-max	0.74	7.77346e-15
CUST_8679_PI429951308	reCj23312:MSWR:isotig23164	1.62e-14	-	9.05e-16	AT5G20920	4.7e-118	EIF2 BETA	EUKARYOTIC TRANSLATION INITIATION FACTOR 2 BETA SUBUNIT	protein synthesis initiation factor eIF2 beta	temp-0h	-0.81	2.6845e-19
CUST_8680_PI429951308	reCj23313:MS--:isotig23165	-	-	1.99e-13	AT2G36800	2.2e-64	UGT73C5	UDP-GLUCOSYL TRANSFERASE 73C5	Encodes a DON-Glucosyltransferase. The UGT73C5 glucosylates both brassinolide and castasterone in the 23-O position. The enzyme is presumably involved in the homeostasis of those steroid hormones hence regulating BR activity. Transgenic plants overexpressing UGT73C5 show a typical BR-deficient phenotype.	temp-0h	-0.84	4.15258e-22
CUST_8681_PI429951308	reCj23314:----:isotig23166	1.75e-12	-	5.05e-13	AT3G25210	8.9e-92	-	-	Tetratricopeptide repeat (TPR)-like superfamily protein	temp-7d	0.88	2.0819e-26
CUST_8691_PI429951308	reCj23324:M-W-:isotig23176	2.88e-16	-	1.39e-19	AT5G47720	0	AACT1	ACETOACETYL-COA THIOLASE 1	Encodes a functional acetoacetyl-CoA thiolase that is functionally redundant with AACT2. Loss-of-function mutants show no apparent growth phenotypes.	temp-0h	-0.9	4.13194e-29
CUST_8692_PI429951308	reCj23325:-SWR:isotig23177	-	8.98e-14	-	AT3G27925	0	Deg1	DEGP PROTEASE 1	Encodes a DegP protease	temp-max	-0.82	3.61006e-20
CUST_8696_PI429951308	reCj23329:-SW-:isotig23181	4.79e-16	2.05e-18	-	AT2G28930	5.6e-174	APK1B	PROTEIN KINASE 1B	protein kinase 1B (PK1B)	temp-0h	-0.86	2.45327e-24
CUST_8714_PI429951308	reCj23349:MSWR:isotig23201	-	-	4.3e-19	AT1G17520	1.3e-42	-	-	Homeodomain-like/winged-helix DNA-binding family protein	temp-0h	-0.89	8.3665e-28
CUST_8719_PI429951308	reCj23354:MSWR:isotig23206	3.27e-24	-	3e-24	AT4G17830	0	-	-	Peptidase M20/M25/M40 family protein	temp-7d	-0.97	1.1909e-47
CUST_8720_PI429951308	reCj23355:-SW-:isotig23207	-	6.54e-14	-	AT1G30500	1.3e-42	NF-YA7	NUCLEAR FACTOR Y, SUBUNIT A7	nuclear factor Y, subunit A7 (NF-YA7)	daylength	-0.85	1.54383e-22
CUST_8724_PI429951308	reCj23359:----:isotig23211	-	8.66e-20	5.7e-15	AT3G62390	6.5e-104	TBL6	TRICHOME BIREFRINGENCE-LIKE 6	Encodes a member of the TBL (TRICHOME BIREFRINGENCE-LIKE) gene family containing a plant-specific DUF231 (domain of unknown function) domain. TBL gene family has 46 members, two of which (TBR/AT5G06700 and TBL3/AT5G01360) have been shown to be involved in the synthesis and deposition of secondary wall cellulose, presumably by influencing the esterification state of pectic polymers. A nomenclature…	temp-max	0.9	8.76926e-30
CUST_8726_PI429951308	reCj23361:MS--:isotig23213	-	1.49e-17	-	AT2G28080	6.3e-111	-	-	UDP-Glycosyltransferase superfamily protein	temp-0h	0.83	6.63413e-21
CUST_8730_PI429951308	reCj23365:--WR:isotig23217	3.36e-12	-	-	AT3G56840	2e-147	-	-	FAD-dependent oxidoreductase family protein	temp-min	0.84	1.39642e-21
CUST_8742_PI429951308	reCj23377:MSWR:isotig23229	1.97e-15	-	-	AT1G33270	3e-156	-	-	Acyl transferase/acyl hydrolase/lysophospholipase superfamily protein	daylength	-0.81	2.45209e-19
CUST_8746_PI429951308	reCj23381:--W-:isotig23233	-	8.17e-14	-	AT1G47570	2.1e-109	-	-	RING/U-box superfamily protein	temp-0h	-0.71	4.68842e-13
CUST_8751_PI429951308	reCj23386:-SWR:isotig23238	2.67e-20	-	-	AT4G37280	2.2e-118	-	-	MRG family protein	temp-0h	-0.94	2.19499e-36
CUST_8758_PI429951308	reCj23393:MSWR:isotig23245	1.17e-20	-	-	AT4G01610	3.9e-158	-	-	Cysteine proteinases superfamily protein	temp-7d	-0.9	1.18321e-28
CUST_8760_PI429951308	reCj23395:MSWR:isotig23247	7.09e-10	-	-	AT2G28380	7.2e-17	DRB2	DSRNA-BINDING PROTEIN 2	Encodes a cytoplasmic dsRNA-binding protein DRB2. A maternally expressed imprinted gene. DRB2 and DRB4 have an antagonistic impact on polymerase IV-dependent siRNA levels.	temp-max	0.55	1.50078e-07
CUST_8761_PI429951308	reCj23396:----:isotig23248	-	1.27e-14	-	AT4G01210	3.3e-163	-	-	glycosyl transferase family 1 protein	temp-7d	0.8	1.46881e-18
CUST_8766_PI429951308	reCj23401:-SWR:isotig23253	8.37e-14	1.74e-18	1.05e-13	AT2G05830	4.1e-157	-	-	NagB/RpiA/CoA transferase-like superfamily protein	temp-0h	-0.82	4.23076e-20
CUST_8775_PI429951308	reCj23410:-SW-:isotig23262	2.13e-23	-	-	AT1G18950	1.9e-95	-	-	DDT domain superfamily	temp-0h	-0.94	4.27305e-37
CUST_8781_PI429951308	reCj23416:-S--:isotig23268	1.2e-16	-	-	-	-	-	-	-	temp-0h	0.85	4.5755e-23
CUST_8785_PI429951308	reCj23420:-S--:isotig23272	2.21e-19	-	-	AT1G16860	2.3e-88	-	-	Ubiquitin-specific protease family C19-related protein	temp-0h	0.95	1.61735e-41
CUST_8792_PI429951308	reCj23427:-SWR:isotig23279	5.9e-17	-	7.03e-17	AT5G19460	9.1e-124	atnudt20	NUDIX HYDROLASE HOMOLOG 20	nudix hydrolase homolog 20 (NUDT20)	temp-30d	0.84	2.58937e-22
CUST_8796_PI429951308	reCj23431:MSWR:isotig23283	-	-	1.1e-19	AT4G10750	3.9e-102	-	-	Phosphoenolpyruvate carboxylase family protein	temp-0h	-0.88	2.98993e-26
CUST_8800_PI429951308	reCj23435:-SWR:isotig23287	1.06e-17	-	-	AT5G43940	7.8e-09	HOT5	SENSITIVE TO HOT TEMPERATURES 5	Encodes a glutathione-dependent formaldehyde dehydrogenase (also known as class III type alcohol dehydrogenase) reduces S-nitrosoglutathione (GSNO), the condensation product of glutathione and NO, that is a naturally occurring NO reservoir and also a reactive nitrogen intermediate. Gene expression is reduced by wounding and induced by salicylic acid. Is required for the acclimation of plants to h…	temp-0h	0.87	2.70199e-25
CUST_8805_PI429951308	reCj23440:--WR:isotig23292	3.13e-20	1.53e-16	-	AT2G21070	3.5e-156	FIO1	FIONA1	FIONA1 (FIO1)	temp-30d	-0.91	4.91619e-31
CUST_8808_PI429951308	reCj23444:--W-:isotig23296	8.52e-16	2.38e-18	-	AT1G67690	5.8e-177	-	-	Zincin-like metalloproteases family protein	temp-60d	0.79	5.54377e-18
CUST_8816_PI429951308	reCj23452:-S--:isotig23304	3.13e-16	3.85e-17	-	AT2G18950	2.9e-137	HPT1	HOMOGENTISATE PHYTYLTRANSFERASE 1	Encodes homogentisate phytyltransferase involved in tocopherol biosynthesis. Has impact on seed longevity and plays a role in the adaptation to low temperature stress, notably phloem loading.	temp-0h	0.85	4.61161e-23
CUST_8829_PI429951308	reCj23465:--WR:isotig23317	7.93e-11	-	4.75e-11	AT3G16720	2.6e-29	TL2	TOXICOS EN LEVADURA 2	RING-H2 protein induced after exposure to chitin or inactivated crude cellulase preparations.	temp-max	-0.79	1.33973e-17
CUST_8832_PI429951308	reCj23468:---R:isotig23320	6.14e-14	-	4.03e-16	AT2G41640	2.9e-161	-	-	Glycosyltransferase family 61 protein	temp-0h	0.78	6.60148e-17
CUST_8833_PI429951308	reCj23469:-SWR:isotig23321	-	-	1.15e-17	AT3G47610	4.4e-100	-	-	transcription regulators	temp-0h	-0.86	2.09024e-23
CUST_8840_PI429951308	reCj23476:-SWR:isotig23328	6.1e-18	-	1.33e-17	AT1G78800	0	-	-	UDP-Glycosyltransferase superfamily protein	temp-30d	-0.9	3.04247e-29
CUST_8848_PI429951308	reCj23484:-S--:isotig23336	1.07e-16	-	-	AT2G41705	8.2e-73	-	-	camphor resistance CrcB family protein	daylength	-0.58	2.77955e-08
CUST_8860_PI429951308	reCj23496:MSWR:isotig23348	1.72e-16	3.74e-19	-	AT1G75330	8.7e-174	OTC	ORNITHINE CARBAMOYLTRANSFERASE	ornithine carbamoyltransferase (OTC)	temp-30d	-0.8	1.24161e-18
CUST_8872_PI429951308	reCj23508:MSWR:isotig23360	7.78e-20	-	-	AT1G66680	5.4e-128	AR401	-	unknown function	temp-7d	-0.95	1.13431e-40
CUST_8879_PI429951308	reCj23515:MSWR:isotig23367	1.46e-22	2.89e-24	1.56e-23	AT4G22150	6.7e-104	PUX3	-	Arabidopsis thaliana CDC48-interacting UBX-domain protein (PUX3)	temp-30d	-0.93	7.23855e-35
CUST_8892_PI429951308	reCj23528:MSWR:isotig23380	1.28e-14	-	3.17e-16	AT2G45440	0	DHDPS2	DIHYDRODIPICOLINATE SYNTHASE	Encodes a protein that likely has dihydropicolinate synthase activity based on its mutant phenotype of decreased lysine levels and increased aspartate levels. The mutant also has increased levels of threonine. The enzyme is predicted to localize to the chloroplast.	temp-0h	0.71	2.711e-13
CUST_8913_PI429951308	reCj23549:MSWR:isotig23401	3.85e-16	-	-	AT1G60780	0	HAP13	HAPLESS 13	HAPLESS 13 (HAP13)	temp-0h	-0.9	1.65658e-28
CUST_8917_PI429951308	reCj23553:-S-R:isotig23405	7.54e-13	-	-	AT1G79050	0	RECA1	HOMOLOG OF BACTERIAL RECA	recA DNA recombination family protein	temp-60d	0.65	1.79622e-10
CUST_8928_PI429951308	reCj23564:-S--:isotig23416	1.33e-11	-	-	AT5G44370	0	PHT4;6	PHOSPHATE TRANSPORTER 4;6	Encodes an inorganic phosphate transporter (PHT4	temp-7d	0.76	1.19629e-15
CUST_8936_PI429951308	reCj23572:----:isotig23424	-	3.14e-15	-	AT2G40390	1.3e-47	-	-	unknown protein	temp-7d	0.82	3.23404e-20
CUST_8939_PI429951308	reCj23575:-S--:isotig23427	-	-	1.01e-12	AT3G63270	1.1e-140	-	-	CONTAINS InterPro DOMAIN/s: Putative harbinger transposase-derived nuclease (InterPro:IPR006912)	temp-30d	-0.83	1.48615e-20
CUST_8943_PI429951308	reCj23579:-SWR:isotig23431	1.9e-12	-	5.73e-15	AT1G20540	7.8e-159	-	-	Transducin/WD40 repeat-like superfamily protein	temp-0h	0.77	1.05476e-16
CUST_8945_PI429951308	reCj23581:---R:isotig23433	-	-	5.58e-11	AT5G38590	4.8e-16	-	-	F-box/RNI-like/FBD-like domains-containing protein	temp-7d	0.52	9.27424e-07
CUST_8949_PI429951308	reCj23585:-SW-:isotig23437	-	1.63e-19	5.21e-17	AT1G26370	2.6e-133	-	-	RNA helicase family protein	temp-0h	-0.85	2.24056e-22
CUST_8953_PI429951308	reCj23589:-SWR:isotig23441	1.15e-15	-	1.27e-12	AT1G60710	0	ATB2	-	Encodes ATB2.	temp-90d	-0.65	1.13653e-10
CUST_8955_PI429951308	reCj23591:----:isotig23443	8.79e-21	-	6.15e-17	AT5G53390	9.3e-80	-	-	O-acyltransferase (WSD1-like) family protein	daylength	0.85	5.78258e-23
CUST_8958_PI429951308	reCj23594:MSWR:isotig23446	1.5e-13	-	1.2e-12	AT2G33550	7.9e-18	-	-	Homeodomain-like superfamily protein	temp-0h	-0.83	4.95429e-21
CUST_8960_PI429951308	reCj23596:--W-:isotig23448	-	-	1.38e-13	AT3G57120	2.7e-76	-	-	Protein kinase superfamily protein	daylength	-0.75	2.64227e-15
CUST_8967_PI429951308	reCj23603:-S-R:isotig23455	2.23e-13	3.29e-14	-	AT3G27820	0	ATMDAR4	MONODEHYDROASCORBATE REDUCTASE 4	Encodes a peroxisome membrane-bound monodehydroascorbate reductase, involved in the ascorbate-glutathione cycle which removes toxic H2O2	temp-0h	-0.73	2.99321e-14
CUST_8969_PI429951308	reCj23605:-SWR:isotig23457	5.11e-18	-	8.81e-15	AT4G25550	6.8e-115	-	-	Cleavage/polyadenylation specificity factor, 25kDa subunit	temp-60d	-0.88	7.73547e-27
CUST_8971_PI429951308	reCj23607:MSWR:isotig23459	1.02e-19	-	-	AT1G71080	3e-49	-	-	RNA polymerase II transcription elongation factor	temp-7d	-0.9	1.75248e-29
CUST_8986_PI429951308	reCj23622:MSWR:isotig23474	6.46e-14	-	-	AT2G15240	6.9e-112	-	-	UNC-50 family protein	temp-0h	-0.91	8.74002e-31
CUST_8989_PI429951308	reCj23625:MSWR:isotig23477	-	4.94e-20	-	AT5G08580	4.1e-133	-	-	Calcium-binding EF hand family protein	temp-0h	0.9	6.37007e-30
CUST_8992_PI429951308	reCj23628:---R:isotig23480	9.48e-29	6.64e-28	-	AT3G24503	0	ALDH2C4	ALDEHYDE DEHYDROGENASE 2C4	Arabidopsis thaliana aldehyde dehydrogenase AtALDH1a mRNA. a sinapaldehyde dehydrogenase catalyzes both the oxidation of coniferylaldehyde and sinapaldehyde forming ferulic acid and sinapic acid, respectively	temp-0h	-0.95	1.89021e-40
CUST_8996_PI429951308	reCj23632:-SW-:isotig23484	1.49e-22	3.31e-22	1.02e-21	AT1G07990	2.9e-10	-	-	SIT4 phosphatase-associated family protein	temp-0h	0.9	8.9074e-30
CUST_9001_PI429951308	reCj23637:-SWR:isotig23489	-	-	6.96e-13	AT3G46620	6.8e-48	RDUF1	RING AND DOMAIN OF UNKNOWN FUNCTION 1117 1	Encodes an ABA- and drought-induced RING-DUF1117 gene whose mutation results in hyposensitive phenotypes toward ABA in terms of germination rate and stomatal closure and markedly reduced tolerance to drought stress relative to wild-type plants.	temp-0h	0.82	2.98736e-20
CUST_9017_PI429951308	reCj23654:MSWR:isotig23506	-	8.07e-21	-	AT1G49970	1.1e-80	CLPR1	CLP PROTEASE PROTEOLYTIC SUBUNIT 1	Encodes a ClpP-related sequence. Though similar to ClpP proteins, this does not contains the highly conserved catalytic triad of Ser-type proteases (Ser-His-Asp). The name reflects nomenclature described in Adam et. al (2001).	temp-7d	-0.89	2.1509e-27
CUST_9019_PI429951308	reCj23656:-S--:isotig23508	-	7.96e-22	-	AT5G45120	1.1e-97	-	-	Eukaryotic aspartyl protease family protein	temp-0h	0.88	3.77548e-26
CUST_9022_PI429951308	reCj23659:--W-:isotig23511	3.49e-16	4.52e-22	2.19e-16	AT3G53810	6.2e-162	-	-	Concanavalin A-like lectin protein kinase family protein	temp-0h	0.89	2.23578e-27
CUST_9034_PI429951308	reCj23671:--WR:isotig23523	8.2e-13	-	3.27e-14	AT4G33590	1.6e-08	-	-	unknown protein	temp-0h	-0.62	1.06248e-09
CUST_9054_PI429951308	reCj23691:-S--:isotig23543	5.74e-23	-	-	AT4G35540	2.2e-52	-	-	zinc ion binding	temp-0h	-0.92	1.849e-33
CUST_9056_PI429951308	reCj23693:-SWR:isotig23545	-	3.71e-17	-	AT4G03030	2.9e-107	-	-	Galactose oxidase/kelch repeat superfamily protein	temp-0h	-0.85	3.78856e-23
CUST_9057_PI429951308	reCj23694:-SWR:isotig23546	6.28e-18	-	8.02e-18	AT2G18465	1.3e-22	-	-	Chaperone DnaJ-domain superfamily protein	temp-7d	0.86	9.596e-24
CUST_9072_PI429951308	reCj23709:MSWR:isotig23561	8e-12	-	-	AT1G70310	4.5e-178	SPDS2	SPERMIDINE SYNTHASE 2	Spermidine synthase.	daylength	0.76	9.1918e-16
CUST_9075_PI429951308	reCj23712:----:isotig23564	7.05e-17	-	1.35e-13	AT1G05675	6.3e-84	-	-	UDP-Glycosyltransferase superfamily protein	temp-30d	-0.72	1.4433e-13
CUST_9094_PI429951308	reCj23731:MSWR:isotig23583	-	-	1.42e-16	AT3G04830	2.8e-128	-	-	Protein prenylyltransferase superfamily protein	temp-0h	-0.92	7.51512e-32
CUST_9098_PI429951308	reCj23735:-SWR:isotig23587	-	-	2.47e-12	AT5G62420	1.5e-115	-	-	NAD(P)-linked oxidoreductase superfamily protein	temp-max	0.62	1.35057e-09
CUST_9101_PI429951308	reCj23738:MSWR:isotig23590	4.37e-15	5.08e-18	-	AT1G04960	1.4e-71	-	-	Protein of unknown function (DUF1664)	temp-30d	-0.86	1.6224e-23
CUST_9105_PI429951308	reCj23742:-SWR:isotig23594	-	9.53e-13	-	AT3G06820	1e-145	AtBRCC36B	-	Mov34/MPN/PAD-1 family protein	daylength	-0.6	7.91296e-09
CUST_9114_PI429951308	reCj23751:-SW-:isotig23603	2.54e-13	-	7.76e-14	AT1G28090	2.3e-128	-	-	Polynucleotide adenylyltransferase family protein	temp-0h	0.74	5.31677e-15
CUST_9120_PI429951308	reCj23757:-SWR:isotig23609	1.92e-18	-	-	AT1G01720	5.1e-90	ANAC002	ARABIDOPSIS NAC DOMAIN CONTAINING PROTEIN 2	Belongs to a large family of putative transcriptional activators with NAC domain. Transcript level increases in response to wounding and abscisic acid. ATAF1 attentuates ABA signaling and sythesis. Mutants are hyposensitive to ABA.	temp-0h	-0.84	5.85274e-22
CUST_9122_PI429951308	reCj23759:MSWR:isotig23611	-	-	3.55e-14	AT3G29090	4.9e-171	ATPME31	A. THALIANA PECTIN METHYLESTERASE 31	Encodes an atypical pectin methylesterase that does not require salt for its activity and has a blockwise mode of pectin demethylesterification.	temp-0h	-0.82	8.71369e-20
CUST_9125_PI429951308	reCj23762:-SWR:isotig23614	5.21e-13	-	-	AT1G08640	1.7e-95	CJD1	CHLOROPLAST J-LIKE DOMAIN 1	Encodes a choloroplast membrane protein CJD1 (Chloroplast J-like Domain 1). Predicted to contain a transit peptide, three transmembrane domains and an N-terminal J-like domain. Influences fatty acid composition of chloroplast lipids.	temp-0h	0.75	3.11346e-15
CUST_9131_PI429951308	reCj23768:-SWR:isotig23620	2.76e-12	-	-	AT3G55960	9.3e-80	-	-	Haloacid dehalogenase-like hydrolase (HAD) superfamily protein	temp-0h	-0.67	1.79124e-11
CUST_9137_PI429951308	reCj23774:MSWR:isotig23626	6.64e-19	6.85e-21	-	AT1G66670	1.3e-93	CLPP3	CLP PROTEASE PROTEOLYTIC SUBUNIT 3	One of several nuclear-encoded ClpPs (caseinolytic protease). Contains a highly conserved catalytic triad of Ser-type proteases (Ser-His-Asp). The name reflects nomenclature described in Adam et. al (2001).	temp-0h	-0.91	3.59242e-30
CUST_9144_PI429951308	reCj23781:MSWR:isotig23633	5.11e-18	-	-	AT1G07040	3.1e-135	-	-	unknown protein	temp-0h	-0.85	7.43194e-23
CUST_9154_PI429951308	reCj23791:MSW-:isotig23643	5.35e-19	5.2e-19	-	AT5G58290	0	RPT3	REGULATORY PARTICLE TRIPLE-A ATPASE 3	26S proteasome AAA-ATPase subunit RPT3 (RPT3) mRNA,	temp-30d	-0.93	4.5648e-34
CUST_9160_PI429951308	reCj23797:-SWR:isotig23649	1.1e-20	-	1.28e-20	AT4G38040	5.3e-63	-	-	Exostosin family protein	temp-0h	-0.92	8.89411e-33
CUST_9161_PI429951308	reCj23798:MSWR:isotig23650	2.07e-13	-	-	AT1G67700	1.2e-39	-	-	unknown protein	temp-7d	-0.92	4.88553e-32
CUST_9162_PI429951308	reCj23799:-S--:isotig23651	1.37e-14	-	9.3e-13	AT2G47490	1.3e-125	NDT1	NAD+ TRANSPORTER 1	Encodes a chloroplast-localized NAD+ transporter that transports NAD+ in a counter exchange mode with ADP and AMP in vitro.	daylength	-0.75	1.86559e-15
CUST_9166_PI429951308	reCj23803:MSWR:isotig23655	8.87e-14	-	1.19e-14	AT1G74640	8.7e-145	-	-	alpha/beta-Hydrolases superfamily protein	temp-90d	0.6	4.70167e-09
CUST_9184_PI429951308	reCj23822:-S--:isotig23674	-	2.93e-25	-	AT3G08600	7.2e-43	-	-	Protein of unknown function (DUF1191)	temp-0h	0.94	2.95898e-37
CUST_9193_PI429951308	reCj23831:-S--:isotig23683	-	-	2.94e-13	AT2G46370	4.2e-168	JAR1	JASMONATE RESISTANT 1	Encodes a jasmonate-amido synthetase that is a member of the GH3 family of proteins. JAR1 catalyzes the formation of a biologically active jasmonyl-isoleucine (JA-Ile) conjugate. JA-Ile promotes the interaction between JAZ1 and COI1 in the jasmonate signaling pathway. JAR1 localizes to the cytoplasm and is also a phytochrome A signaling component. JAR1 is an auxin-induced gene. Loss of function m…	temp-90d	0.81	3.00765e-19
CUST_9200_PI429951308	reCj23838:----:isotig23690	3.13e-14	-	3.94e-16	AT3G21820	2.5e-168	ATXR2	HISTONE-LYSINE N-METHYLTRANSFERASE ATXR2	histone-lysine N-methyltransferase ATXR2 (ATXR2)	daylength	-0.82	2.50648e-20
CUST_9203_PI429951308	reCj23841:-SWR:isotig23693	6.27e-17	1.18e-13	-	AT1G59600	9.7e-82	ZCW7	-	ZCW7	temp-0h	-0.87	3.56535e-25
CUST_9218_PI429951308	reCj23856:MSWR:isotig23708	6.85e-16	1.26e-16	-	AT5G07840	1.3e-54	PIA1	PHYTOCHROME INTERACTING ANKYRIN-REPEAT PROTEIN 1	Ankyrin repeat family protein	temp-30d	-0.9	2.06291e-28
CUST_9219_PI429951308	reCj23857:-SW-:isotig23709	5.81e-15	-	-	AT5G51350	6.2e-109	MOL1	MORE LATERAL GROWTH1	Encodes a receptor-like kinase that represses secondary growth, the production of secondary vascular tissues.	temp-30d	0.79	9.94234e-18
CUST_9223_PI429951308	reCj23861:-SWR:isotig23713	2.58e-24	-	-	AT4G16330	7.2e-129	-	-	2-oxoglutarate (2OG) and Fe(II)-dependent oxygenase superfamily protein	temp-0h	-0.91	2.49193e-30
CUST_9228_PI429951308	reCj23866:MSWR:isotig23718	-	-	4.71e-15	-	-	-	-	-	daylength	-0.82	3.79394e-20
CUST_9232_PI429951308	reCj23870:-SWR:isotig23722	2.17e-21	-	1.35e-25	AT1G50910	1e-45	-	-	unknown protein	temp-0h	-0.94	1.8697e-37
CUST_9236_PI429951308	reCj23874:--WR:isotig23726	-	4.53e-13	-	AT5G15710	3.3e-18	-	-	Galactose oxidase/kelch repeat superfamily protein	temp-30d	-0.79	1.28259e-17
CUST_9241_PI429951308	reCj23879:-SWR:isotig23731	7.54e-15	-	1.11e-14	AT5G54140	1.8e-157	ILR1	IAA-LEUCINE-RESISTANT	encodes a protein similar to IAA amino acid conjugate hydrolase	daylength	-0.57	3.69249e-08
CUST_9249_PI429951308	reCj23887:-SWR:isotig23739	1.97e-12	-	5.91e-12	AT5G25560	7.8e-131	-	-	CHY-type/CTCHY-type/RING-type Zinc finger protein	temp-60d	-0.61	3.38007e-09
CUST_9250_PI429951308	reCj23888:MS--:isotig23740	2.37e-12	-	3.31e-14	AT5G19540	7.1e-45	-	-	unknown protein	temp-7d	0.81	1.32383e-19
CUST_9252_PI429951308	reCj23890:-S--:isotig23742	-	5.93e-13	-	AT5G51130	8e-44	-	-	S-adenosyl-L-methionine-dependent methyltransferases superfamily protein	temp-0h	-0.74	8.12496e-15
CUST_9253_PI429951308	reCj23891:-SWR:isotig23743	-	5.37e-19	-	AT2G23540	1.1e-112	-	-	GDSL-like Lipase/Acylhydrolase superfamily protein	temp-0h	0.89	3.93132e-28
CUST_9292_PI429951308	reCj23930:--W-:isotig23782	-	4.34e-20	-	AT1G80290	1.4e-84	-	-	a member of the Glycosyltransferase Family 64 (according to CAZy Database)	temp-0h	-0.94	3.26921e-37
CUST_9297_PI429951308	reCj23935:MSWR:isotig23787	-	-	2.48e-11	AT4G39230	3.7e-134	-	-	encodes a protein whose sequence is similar to phenylcoumaran benzylic ether reductase (PCBER), which catalyzes NADPH-dependent reduction of 8-5' linked lignans such as dehydrodiconiferyl alcohol to give isodihydrodehydrodiconiferyl alcohol.	temp-0h	0.71	2.32851e-13
CUST_9309_PI429951308	reCj23948:-S--:isotig23800	5.9e-16	-	1.37e-15	AT1G17850	6.4e-156	-	-	Rhodanese/Cell cycle control phosphatase superfamily protein	temp-30d	0.8	3.41308e-18
CUST_9328_PI429951308	reCj23968:-SWR:isotig23820	2.6e-13	-	-	AT5G14600	1.3e-130	-	-	S-adenosyl-L-methionine-dependent methyltransferases superfamily protein	temp-90d	-0.77	2.52691e-16
CUST_9341_PI429951308	reCj23981:-S--:isotig23833	-	-	1.21e-14	AT3G50660	0	DWF4	DWARF 4	Encodes a 22&#945	temp-0h	0.85	4.08233e-23
CUST_9347_PI429951308	reCj23987:MSWR:isotig23839	7.83e-21	3.16e-25	-	AT1G78110	3.9e-30	-	-	unknown protein	temp-7d	0.91	3.51778e-30
CUST_9358_PI429951308	reCj23998:MSWR:isotig23850	3.06e-15	-	6.95e-15	AT3G15690	1.3e-41	-	-	Single hybrid motif superfamily protein	temp-0h	0.69	3.55982e-12
CUST_9360_PI429951308	reCj24000:-S--:isotig23852	-	3.82e-14	-	AT3G63470	4.4e-151	scpl40	SERINE CARBOXYPEPTIDASE-LIKE 40	serine carboxypeptidase-like 40 (scpl40)	temp-7d	0.73	4.11072e-14
CUST_9364_PI429951308	reCj24004:---R:isotig23856	1.47e-14	-	1.18e-14	-	-	-	-	-	temp-7d	-0.85	4.98136e-23
CUST_9370_PI429951308	reCj24010:-SWR:isotig23862	6.01e-13	-	-	-	-	-	-	-	temp-0h	0.78	4.52268e-17
CUST_9376_PI429951308	reCj24016:MSWR:isotig23868	3.66e-17	-	9.26e-14	AT1G52540	1.8e-113	-	-	Protein kinase superfamily protein	temp-7d	0.75	1.67693e-15
CUST_9397_PI429951308	reCj24038:-SW-:isotig23890	-	1.95e-13	-	AT1G18340	2.7e-112	-	-	basal transcription factor complex subunit-related	temp-60d	-0.61	3.06677e-09
CUST_9398_PI429951308	reCj24039:--WR:isotig23891	-	-	1.38e-14	AT5G42370	0	-	-	Calcineurin-like metallo-phosphoesterase superfamily protein	daylength	-0.77	2.32502e-16
CUST_9409_PI429951308	reCj24050:----:isotig23902	3.75e-15	4.72e-16	-	-	-	-	-	-	temp-0h	0.84	2.57172e-22
CUST_9413_PI429951308	reCj24054:----:isotig23906	4.05e-19	-	-	AT5G65380	4.1e-167	-	-	MATE efflux family protein	temp-0h	-0.92	4.22408e-33
CUST_9415_PI429951308	reCj24056:-S--:isotig23908	-	-	1.53e-11	AT2G31450	1.4e-120	ATNTH1	-	ATNTH1	temp-60d	0.6	7.79961e-09
CUST_9418_PI429951308	reCj24059:MSWR:isotig23911	5.08e-20	-	4.72e-15	AT1G52760	3.7e-156	LysoPL2	LYSOPHOSPHOLIPASE 2	Encodes a lysophospholipase 2 (LysoPL2). Involved in tolerance to cadmium-induced oxidative stress. Binds Acyl-CoA-binding protein 2 (ACBP2).	temp-0h	0.7	1.12124e-12
CUST_9420_PI429951308	reCj24061:---R:isotig23913	4.44e-14	-	9.9e-12	AT4G01070	9.2e-110	GT72B1	-	the glycosyltransferase (UGT72B1) is involved in metabolizing xenobiotica (chloroaniline and chlorophenole). Comparison between wild type and knock-out mutant demonstrates the central role of this gene for metabolizing chloroaniline but significantly less for chlorophenole. The glucosyltransferase preferred UDP-xylose over UDP-glucose indicating its (additional) functioning as a xylosyltransferas…	temp-30d	-0.79	3.91335e-18
CUST_9421_PI429951308	reCj24062:-SWR:isotig23914	2.17e-13	-	4.18e-12	AT5G08280	5.6e-172	HEMC	HYDROXYMETHYLBILANE SYNTHASE	Encodes a protein with porphobilinogen deaminase activity. This protein is targeted to the chloroplast.	temp-7d	-0.76	6.62967e-16
CUST_9429_PI429951308	reCj24070:MSWR:isotig23922	-	5.9e-13	-	AT1G19120	2.5e-62	-	-	Small nuclear ribonucleoprotein family protein	temp-0h	-0.79	6.87503e-18
CUST_9439_PI429951308	reCj24081:MSWR:isotig23933	-	4.32e-22	5.73e-16	AT2G37660	3e-144	-	-	NAD(P)-binding Rossmann-fold superfamily protein	temp-0h	-0.83	3.63015e-21
CUST_9451_PI429951308	reCj24093:MSWR:isotig23945	1.1e-09	-	3.09e-15	AT4G27120	8e-53	-	-	CONTAINS InterPro DOMAIN/s: DDRGK domain (InterPro:IPR019153)	temp-0h	-0.72	1.58426e-13
CUST_9461_PI429951308	reCj24103:-SWR:isotig23955	-	-	5.67e-13	AT2G35230	1.1e-08	IKU1	-	Contains a plant-specific VQ motif. Involved in endosperm growth and seed size determination. IKU1 is expressed in the early endosperm and its progenitor, the central cell.IKU1 interacts with MINI3 in the yeast two-hybrid system.	temp-0h	-0.67	2.72967e-11
CUST_9466_PI429951308	reCj24108:---R:isotig23960	3.9e-21	-	4.61e-18	AT1G03220	8.1e-157	-	-	Eukaryotic aspartyl protease family protein	temp-60d	-0.72	1.26496e-13
CUST_9482_PI429951308	reCj24125:MSWR:isotig23977	1.7e-19	-	8.68e-21	AT2G24580	2.3e-153	-	-	FAD-dependent oxidoreductase family protein	temp-7d	0.95	8.34591e-40
CUST_9487_PI429951308	reCj24130:----:isotig23982	9.7e-20	-	-	AT1G09850	8.1e-159	XBCP3	XYLEM BARK CYSTEINE PEPTIDASE 3	Arabidopsis thaliana papain-like cysteine peptidase	temp-0h	0.93	7.29555e-34
CUST_9488_PI429951308	reCj24131:----:isotig23983	7.23e-13	-	-	AT5G06680	0	SPC98	SPINDLE POLE BODY COMPONENT 98	Encodes protein similar to yeast SCP98. Yeast SCP98 is essential for the microtubule nucleation activity of the gamma-tubulin ring complexes. Enriched at the post-cytokinetic cell edges in leaves and roots.	temp-30d	0.74	9.28358e-15
CUST_9494_PI429951308	reCj24137:-S--:isotig23989	-	1.71e-12	-	-	-	-	-	-	temp-min	0.76	6.12787e-16
CUST_9508_PI429951308	reCj24152:-SW-:isotig24004	1.09e-14	-	-	AT3G44190	6.2e-94	-	-	FAD/NAD(P)-binding oxidoreductase family protein	temp-7d	-0.87	1.10472e-24
CUST_9509_PI429951308	reCj24153:----:isotig24005	-	-	6.12e-18	AT3G12480	2.6e-45	NF-YC11	NUCLEAR FACTOR Y, SUBUNIT C11	nuclear factor Y, subunit C11 (NF-YC11)	temp-0h	-0.89	1.21237e-27
CUST_9516_PI429951308	reCj24161:-S-R:isotig24013	-	-	4.63e-16	AT5G36110	9.6e-132	CYP716A1	CYTOCHROME P450, FAMILY 716, SUBFAMILY A, POLYPEPTIDE 1	member of CYP716A	temp-0h	0.8	1.25924e-18
CUST_9533_PI429951308	reCj24179:--WR:isotig24031	1.64e-13	-	1.17e-12	AT2G27110	1.8e-15	FRS3	FAR1-RELATED SEQUENCE 3	FAR1-related sequence 3 (FRS3)	temp-0h	-0.73	2.68005e-14
CUST_9548_PI429951308	reCj24194:-SW-:isotig24046	2.34e-11	-	-	AT1G12470	0	-	-	zinc ion binding	daylength	-0.75	1.47279e-15
CUST_9549_PI429951308	reCj24195:-SWR:isotig24047	-	-	1.61e-16	AT3G44190	7.9e-119	-	-	FAD/NAD(P)-binding oxidoreductase family protein	temp-0h	0.83	2.10279e-21
CUST_9557_PI429951308	reCj24203:--WR:isotig24055	-	-	1.15e-15	AT3G05290	7.3e-107	ATPNC1	-	encodes a peroxisomal adenine nucleotide transporter, involved in fatty acid beta-oxidation during early stage of postgerminative growth.	temp-0h	-0.79	6.01348e-18
CUST_9575_PI429951308	reCj24221:MSWR:isotig24073	2.18e-13	-	3.01e-15	AT3G17390	0	MTO3	METHIONINE OVER-ACCUMULATOR 3	S-adenosylmethionine synthetase	temp-0h	0.56	9.54651e-08
CUST_9590_PI429951308	reCj24236:MSWR:isotig24088	1.3e-14	-	-	AT3G63140	2.6e-168	CSP41A	CHLOROPLAST STEM-LOOP BINDING PROTEIN OF 41 KDA	Encodes a protein with ribonuclease activity that is involved in plastid rRNA maturation.	temp-60d	0.71	4.20345e-13
CUST_9591_PI429951308	reCj24237:MSWR:isotig24089	-	-	6.77e-16	AT3G05010	1e-85	CAND2	CANDIDATE G-PROTEIN COUPLED RECEPTOR 2	Encodes a candidate G-protein Coupled Receptor that is involved in the regulation of root growth by bacterial N-acyl-homoserine lactones (AHLs) and plays a role in mediating interactions between plants and microbes.	temp-90d	0.29	0.0105592
CUST_9593_PI429951308	reCj24239:-S--:isotig24091	-	2.27e-12	-	AT5G13770	6.3e-76	-	-	Pentatricopeptide repeat (PPR-like) superfamily protein	temp-0h	-0.65	7.76108e-11
CUST_9600_PI429951308	reCj24246:-S--:isotig24098	7.57e-26	-	-	AT1G22430	3.6e-154	-	-	GroES-like zinc-binding dehydrogenase family protein	temp-0h	0.92	2.20563e-33
CUST_9611_PI429951308	reCj24257:-S--:isotig24109	2.74e-15	2.62e-21	-	AT5G20140	4.3e-155	-	-	SOUL heme-binding family protein	temp-0h	-0.85	2.9561e-23
CUST_9614_PI429951308	reCj24260:MS--:isotig24112	1.09e-11	-	-	AT5G46800	2.1e-132	BOU	A BOUT DE SOUFFLE	Seedling lethal mutation	temp-0h	0.64	2.2399e-10
CUST_9629_PI429951308	reCj24275:---R:isotig24127	-	1.32e-12	-	-	-	-	-	-	temp-60d	0.53	7.10155e-07
CUST_9648_PI429951308	reCj24295:-SW-:isotig24147	-	2.07e-12	-	AT1G77800	2.1e-88	-	-	PHD finger family protein	daylength	-0.54	2.84692e-07
CUST_9651_PI429951308	reCj24298:MSWR:isotig24150	-	4.57e-20	3.29e-20	AT5G39790	4.7e-67	-	-	Encodes a chloroplast localized protein with starch binding activity that may be involved in carbohydrate metabolism.	temp-0h	-0.88	6.38586e-27
CUST_9654_PI429951308	reCj24301:-S--:isotig24153	-	1.08e-12	-	AT5G52110	1.1e-56	HCF208	HIGH CHLOROPHYLL FLUORESCENCE 208	HIGH CHLOROPHYLL FLUORESCENCE 208 (HCF208)	temp-7d	-0.69	2.68603e-12
CUST_9660_PI429951308	reCj24307:M-WR:isotig24159	-	-	1.5e-14	AT3G51230	3.8e-21	-	-	BEST Arabidopsis thaliana protein match is: Chalcone-flavanone isomerase family protein (TAIR:AT5G66230.1)	daylength	0.78	4.66332e-17
CUST_9672_PI429951308	reCj24319:MSWR:isotig24171	-	1.17e-13	-	AT3G20920	2.8e-134	-	-	translocation protein-related	temp-30d	-0.74	1.65005e-14
CUST_9688_PI429951308	reCj24335:-SW-:isotig24187	8.7e-20	4.8e-19	-	AT3G07930	6.4e-45	-	-	DNA glycosylase superfamily protein	temp-7d	-0.9	1.88045e-28
CUST_9689_PI429951308	reCj24336:--W-:isotig24188	-	2.49e-16	-	AT5G45530	1.3e-16	-	-	Protein of unknown function (DUF594)	temp-max	0.85	4.25402e-23
CUST_9701_PI429951308	reCj24348:-SWR:isotig24200	-	-	5.21e-21	AT4G24730	1.3e-153	-	-	Calcineurin-like metallo-phosphoesterase superfamily protein	temp-0h	0.93	2.02227e-34
CUST_9705_PI429951308	reCj24352:MSWR:isotig24204	1.91e-15	1e-18	-	AT1G17620	1.6e-18	-	-	Late embryogenesis abundant (LEA) hydroxyproline-rich glycoprotein family	temp-30d	0.86	2.68977e-24
CUST_9714_PI429951308	reCj24361:-SWR:isotig24213	2.6e-19	-	3.13e-21	AT4G05440	8.1e-96	EDA35	EMBRYO SAC DEVELOPMENT ARREST 35	embryo sac development arrest 35 (EDA35)	temp-7d	0.9	1.91954e-28
CUST_9716_PI429951308	reCj24363:--W-:isotig24215	1.7e-15	-	1.3e-17	AT2G17900	2.4e-167	ASHR1	ASH1-RELATED 1	Homology Subgroup S-ET - Protein containing an interrupted SET domain.	temp-30d	0.88	7.54064e-27
CUST_9718_PI429951308	reCj24365:-S-R:isotig24217	-	1.43e-23	-	AT3G14360	1.1e-133	-	-	alpha/beta-Hydrolases superfamily protein	temp-0h	0.92	2.34612e-32
CUST_9723_PI429951308	reCj24370:-SWR:isotig24222	-	1.63e-15	-	AT5G42520	2.3e-64	BBR/BPC6	-	Encodes a member of the BASIC PENTACYSTEINE (BPC) proteins. BPC proteins are plant-specific transcription factors present throughout land plants. BPC transcription factor family is integral for a wide range of processes that support normal growth and development.	daylength	-0.72	1.81733e-13
CUST_9724_PI429951308	reCj24371:-S--:isotig24223	-	-	3.29e-12	AT2G35660	2.7e-07	CTF2A	-	Encodes a member of a novel gene family with homology to known proteins involved in hydroxylation and oxidation of an aromatic ring.	temp-90d	0.3	0.0074028
CUST_9747_PI429951308	reCj24394:----:isotig24246	-	9.27e-18	-	AT5G55950	2.6e-166	-	-	Nucleotide/sugar transporter family protein	temp-max	0.85	2.22719e-22
CUST_9755_PI429951308	reCj24402:MSWR:isotig24254	-	4.7e-20	5.64e-20	AT2G03510	1.4e-162	-	-	SPFH/Band 7/PHB domain-containing membrane-associated protein family	temp-0h	-0.89	5.71593e-28
CUST_9768_PI429951308	reCj24415:-SWR:isotig24267	-	2.38e-23	-	AT3G03773	4.6e-46	-	-	HSP20-like chaperones superfamily protein	temp-0h	-0.91	1.54345e-30
CUST_9774_PI429951308	reCj24422:MSWR:isotig24274	6.24e-16	6.65e-17	-	AT2G01470	1.2e-51	ATSEC12	-	Sec12p-like protein (GTP exchange protein) that functionally complements yeast sec12 null mutant. Protein is localized to the ER.	temp-30d	-0.9	7.40831e-29
CUST_9797_PI429951308	reCj24446:-SW-:isotig24298	5.6e-15	3.96e-17	-	-	-	-	-	-	temp-0h	-0.86	4.36183e-24
CUST_9798_PI429951308	reCj24447:MSWR:isotig24299	-	-	1.08e-12	AT1G79210	8.6e-153	-	-	N-terminal nucleophile aminohydrolases (Ntn hydrolases) superfamily protein	temp-0h	0.63	8.25204e-10
CUST_9802_PI429951308	reCj24451:MSWR:isotig24303	1.65e-12	-	-	AT1G09340	0	CSP41B	CHLOROPLAST STEM-LOOP BINDING PROTEIN OF 41 KDA	Encodes CHLOROPLAST RNA BINDING (CRB), a putative RNA-binding protein. CRB is important for the proper functioning of the chloroplast. Mutations in CRB also affects the circadian system, altering the expression of both oscillator and output genes.	temp-0h	0.77	1.16825e-16
CUST_9805_PI429951308	reCj24454:-S-R:isotig24306	1.08e-14	1e-17	4.01e-14	AT1G80170	8.4e-146	-	-	Pectin lyase-like superfamily protein	temp-0h	0.83	6.44437e-21
CUST_9807_PI429951308	reCj24456:MSWR:isotig24308	-	5.51e-19	6.95e-14	AT3G11400	5.1e-113	ATEIF3G1	-	One of the 2 genes that code for the G subunit of eukaryotic initiation factor 3 (EIF3).	temp-30d	-0.87	1.70293e-24
CUST_9820_PI429951308	reCj24469:--W-:isotig24321	-	5.94e-12	-	AT5G55130	2e-159	CNX5	CO-FACTOR FOR NITRATE, REDUCTASE AND XANTHINE DEHYDROGENASE 5	putative molybdopterin synthase sulphurylase (cnx5)	daylength	-0.55	1.88905e-07
CUST_9824_PI429951308	reCj24473:--W-:isotig24325	-	-	7.69e-17	AT5G53770	1.6e-105	-	-	Nucleotidyltransferase family protein	temp-60d	-0.79	7.19671e-18
CUST_9828_PI429951308	reCj24477:-SWR:isotig24329	-	5.53e-22	-	AT2G41040	1.6e-122	-	-	S-adenosyl-L-methionine-dependent methyltransferases superfamily protein	temp-0h	-0.89	3.05282e-27
CUST_9830_PI429951308	reCj24479:-SWR:isotig24331	4.39e-19	-	2.1e-20	AT3G19630	6.5e-161	-	-	Radical SAM superfamily protein	temp-0h	-0.92	1.2623e-33
CUST_9836_PI429951308	reCj24485:--W-:isotig24337	1.35e-17	-	8.62e-15	AT5G38530	0	TSBtype2	TRYPTOPHAN SYNTHASE BETA TYPE 2	TSBtype2 encodes a type 2 tryptophan synthase beta subunit that catalyzes a condensation reaction between serine and indole to generate tryptophan.It appears to form a homodimer. Its biological role has not yet been determined, but it has a very high affinity for indole which may be involved in allowing TSBtype2 to carefully limit free indole build-up. But, to date no overall change in plant morp…	temp-0h	-0.82	1.06463e-19
CUST_9846_PI429951308	reCj24496:--WR:isotig24348	1.11e-12	-	-	AT2G42780	2.5e-37	-	-	FUNCTIONS IN: molecular_function unknown	temp-0h	-0.71	3.78413e-13
CUST_9848_PI429951308	reCj24498:-SWR:isotig24350	-	3.76e-22	-	AT2G01410	1.3e-83	-	-	NHL domain-containing protein	temp-0h	-0.92	9.00944e-32
CUST_9854_PI429951308	reCj24504:--WR:isotig24356	8.43e-17	-	-	AT1G77120	0	ADH1	ALCOHOL DEHYDROGENASE 1	Catalyzes the reduction of acetaldehyde using NADH as reductant. Requires zinc for activity. Dimer. Anaerobic response polypeptide (ANP). Fermentation. The protein undergoes thiolation following treatment with the oxidant tert-butylhydroperoxide.	temp-30d	-0.87	7.05149e-25
CUST_9867_PI429951308	reCj24517:--W-:isotig24369	4.5e-12	-	-	AT5G52010	1.7e-93	-	-	C2H2-like zinc finger protein	daylength	-0.69	3.18931e-12
CUST_9869_PI429951308	reCj24519:-SWR:isotig24371	-	2.18e-14	-	AT5G23950	1.8e-36	-	-	Calcium-dependent lipid-binding (CaLB domain) family protein	daylength	0.84	6.23417e-22
CUST_9876_PI429951308	reCj24527:MSW-:isotig24379	4.57e-16	2.78e-25	2.02e-15	AT5G61670	4.8e-135	-	-	Encodes a close homolog of the Cauliflower OR (Orange) protein. The function of OR is to induce the differentiation of proplastids or other noncolored plastids into chromoplasts for carotenoid accumulation. Both proteins contain a Cysteine-rich zinc finger domain that is highly specific to DnaJ-like molecular chaperons.	temp-7d	-0.88	3.05446e-26
CUST_9878_PI429951308	reCj24529:-SW-:isotig24381	3.68e-14	-	1.87e-15	AT1G02910	4.7e-155	LPA1	LOW PSII ACCUMULATION1	Mutants defective in this gene were shown to have a reduced PSII content (overall reduction in the levels of several PSII subunits) and a disrupted grana stack structure. The N-terminal half of the protein contains two tetratricopeptide repeat (TPR) motifs that are arranged tandemly, each consisting of a 34-residue degenerate consensus sequence. The N-terminal sequence is rich in positive and hyd…	temp-30d	0.7	1.58267e-12
CUST_9880_PI429951308	reCj24531:----:isotig24383	-	9.08e-13	-	AT2G16650	2.5e-112	PRORP2	PROTEINACEOUS RNASE P 2	Encodes a proteinaceous RNase P that supports RNase P activity in vivo in both organelles and the nucleus. It is also involved in the maturation of small nucleolar RNA (snoRNA) and mRNA.	daylength	-0.51	1.9711e-06
CUST_9899_PI429951308	reCj24550:-SWR:isotig24402	5.91e-16	-	-	AT5G43680	1.3e-35	-	-	unknown protein	temp-0h	-0.88	1.18021e-26
CUST_9900_PI429951308	reCj24551:-S-R:isotig24403	1.55e-14	-	2.89e-13	AT5G42650	9.1e-101	AOS	ALLENE OXIDE SYNTHASE	Encodes a member of the cytochrome p450 CYP74 gene family that functions as an allene oxide synthase. This enzyme catalyzes dehydration of the hydroperoxide to an unstable allene oxide in the JA biosynthetic pathway. It shows a dual catalytic activity, the major one being a 13-AOS but also expressing a 9-AOS activity.	temp-90d	-0.48	1.01791e-05
CUST_9902_PI429951308	reCj24553:-SWR:isotig24405	1.95e-13	-	-	AT4G12110	1e-148	SMO1-1	STEROL-4ALPHA-METHYL OXIDASE 1-1	Encodes a member of the SMO1 family of sterol 4alpha-methyl oxidases. More specifically functions as a 4,4-dimethyl-9beta,19-cyclopropylsterol-4alpha- methyl oxidase.	temp-0h	0.79	6.0619e-18
CUST_9907_PI429951308	reCj24558:-SWR:isotig24410	8.25e-18	-	-	AT5G39410	6.2e-148	-	-	Saccharopine dehydrogenase	temp-0h	-0.89	7.67983e-28
CUST_9934_PI429951308	reCj24585:-SW-:isotig24437	1.89e-16	-	-	-	-	-	-	-	temp-30d	-0.88	3.41096e-26
CUST_9947_PI429951308	reCj24598:MSWR:isotig24450	-	-	9.26e-20	AT3G03800	1.6e-123	SYP131	SYNTAXIN OF PLANTS 131	member of SYP13 Gene Family	temp-0h	0.82	3.91412e-20
CUST_9949_PI429951308	reCj24600:-SW-:isotig24452	-	4.11e-15	-	AT3G60590	3.9e-74	-	-	unknown protein	temp-0h	-0.88	3.02971e-26
CUST_9954_PI429951308	reCj24605:--WR:isotig24457	1.36e-22	-	4.02e-23	-	-	-	-	-	temp-0h	-0.92	8.30532e-33
CUST_9957_PI429951308	reCj24609:-SWR:isotig24461	-	-	1.07e-21	AT2G45050	8e-36	GATA2	GATA TRANSCRIPTION FACTOR 2	Encodes a member of the GATA factor family of zinc finger transcription factors. A positive regulator of photomorphogenesis.	temp-30d	0.87	6.22265e-25
CUST_9961_PI429951308	reCj24613:MSWR:isotig24465	6.29e-16	1.93e-16	-	AT4G04860	2.1e-117	DER2.2	DERLIN-2.2	DERLIN-2.2 (DER2.2)	temp-7d	-0.84	1.55894e-21
CUST_9963_PI429951308	reCj24615:-S--:isotig24467	-	6.47e-19	-	AT4G34131	2.6e-76	UGT73B3	UDP-GLUCOSYL TRANSFERASE 73B3	UDP-glucosyl transferase 73B3 (UGT73B3)	temp-0h	0.84	1.37175e-21
CUST_9972_PI429951308	reCj24624:MSWR:isotig24476	4.26e-20	-	2.03e-22	AT2G37770	1.3e-127	ChlAKR	CHLOROPLASTIC ALDO-KETO REDUCTASE	Encodes an NADPH-dependent aldo-keto reductase that can act on a wide variety of substrates in vitro including saturated and unsaturated aldehydes, steroids, and sugars. GFP-tagged AKR4C9 localizes to the chloroplast where it may play a role in detoxifying reactive carbonyl compounds that threaten to impair the photosynthetic process. Transcript levels for this gene are up-regulated in response t…	temp-max	0.88	1.07173e-26
CUST_9975_PI429951308	reCj24627:MSWR:isotig24479	1.48e-17	-	-	AT1G72680	0	CAD1	CINNAMYL-ALCOHOL DEHYDROGENASE	cinnamyl-alcohol dehydrogenase (CAD1)	temp-0h	-0.82	5.94564e-20
CUST_9981_PI429951308	reCj24633:-SWR:isotig24485	4.3e-20	-	-	AT4G30510	8.4e-127	ATG18	HOMOLOG OF YEAST AUTOPHAGY 18	homolog of yeast autophagy 18 (ATG18) B (G18B)	temp-0h	-0.89	1.48855e-27
CUST_9998_PI429951308	reCj24650:-SW-:isotig24502	1.08e-19	-	2.83e-22	AT4G22840	2.3e-142	-	-	Sodium Bile acid symporter family	temp-7d	0.93	7.48108e-35
CUST_10000_PI429951308	reCj24652:--W-:isotig24504	-	5.36e-14	-	-	-	-	-	-	temp-30d	0.83	1.45556e-20
CUST_10019_PI429951308	reCj24671:-S--:isotig24523	-	8.83e-22	-	-	-	-	-	-	temp-0h	0.93	1.53334e-34
CUST_10020_PI429951308	reCj24672:MSWR:isotig24524	2.19e-17	-	-	AT4G12790	2.7e-134	-	-	P-loop containing nucleoside triphosphate hydrolases superfamily protein	temp-0h	-0.81	1.29149e-19
CUST_10024_PI429951308	reCj24676:MSWR:isotig24528	-	1.53e-16	-	AT1G70590	4.4e-106	-	-	F-box family protein	temp-0h	-0.75	2.32061e-15
CUST_10028_PI429951308	reCj24680:----:isotig24532	2.11e-21	-	7.55e-23	AT1G03030	3.3e-104	-	-	P-loop containing nucleoside triphosphate hydrolases superfamily protein	temp-0h	0.94	8.50392e-38
CUST_10029_PI429951308	reCj24681:--WR:isotig24533	7.05e-16	-	1.3e-18	AT1G10650	2.9e-46	-	-	SBP (S-ribonuclease binding protein) family protein	temp-0h	0.73	2.85003e-14
CUST_10030_PI429951308	reCj24682:--W-:isotig24534	6.02e-13	-	1.49e-11	AT4G05100	4.8e-51	MYB74	MYB DOMAIN PROTEIN 74	Member of the R2R3 factor gene family.	temp-max	0.8	3.42392e-18
CUST_10039_PI429951308	reCj24691:-SW-:isotig24543	-	9.87e-11	-	AT1G49510	1.4e-23	emb1273	EMBRYO DEFECTIVE 1273	embryo defective 1273 (emb1273)	temp-min	-0.69	1.98341e-12
CUST_10048_PI429951308	reCj24700:-SWR:isotig24552	-	3.01e-19	-	AT3G02070	1.4e-99	-	-	Cysteine proteinases superfamily protein	temp-0h	-0.92	8.79303e-33
CUST_10056_PI429951308	reCj24708:----:isotig24560	4.33e-15	-	2.01e-15	AT3G12780	2.1e-50	PGK1	PHOSPHOGLYCERATE KINASE 1	nuclear phosphoglycerate kinase (PGK1)	temp-60d	0.73	4.24587e-14
CUST_10058_PI429951308	reCj24710:MSWR:isotig24562	-	9.87e-23	1.04e-18	AT2G13350	3e-09	-	-	Calcium-dependent lipid-binding (CaLB domain) family protein	temp-0h	0.89	2.71254e-28
CUST_10059_PI429951308	reCj24711:----:isotig24563	5.72e-17	-	-	AT1G15960	0	ATNRAMP6	-	member of Nramp2 family	temp-0h	-0.83	2.41844e-21
CUST_10080_PI429951308	reCj24732:-SWR:isotig24584	-	-	4.42e-12	AT3G05390	0	-	-	FUNCTIONS IN: molecular_function unknown	temp-0h	0.81	1.26026e-19
CUST_10093_PI429951308	reCj24745:-SW-:isotig24597	9.1e-15	-	-	AT2G37680	2.2e-109	-	-	CONTAINS InterPro DOMAIN/s: Vacuolar import/degradation protein Vid24 (InterPro:IPR018618)	temp-min	-0.95	1.99749e-40
CUST_10095_PI429951308	reCj24747:MS--:isotig24599	9.68e-13	-	1.75e-13	AT1G01630	1.7e-87	-	-	Sec14p-like phosphatidylinositol transfer family protein	temp-90d	0.64	2.8338e-10
CUST_10100_PI429951308	reCj24752:-S--:isotig24604	-	2.29e-24	-	AT3G62390	5.1e-92	TBL6	TRICHOME BIREFRINGENCE-LIKE 6	Encodes a member of the TBL (TRICHOME BIREFRINGENCE-LIKE) gene family containing a plant-specific DUF231 (domain of unknown function) domain. TBL gene family has 46 members, two of which (TBR/AT5G06700 and TBL3/AT5G01360) have been shown to be involved in the synthesis and deposition of secondary wall cellulose, presumably by influencing the esterification state of pectic polymers. A nomenclature…	temp-0h	0.92	3.20371e-33
CUST_10105_PI429951308	reCj24757:---R:isotig24609	1.21e-20	-	-	AT1G68540	6.6e-155	CCRL6	CINNAMOYL COA REDUCTASE-LIKE 6	NAD(P)-binding Rossmann-fold superfamily protein	temp-0h	0.91	7.22143e-31
CUST_10110_PI429951308	reCj24762:MSWR:isotig24614	2.59e-11	-	4.66e-11	AT3G53700	5.9e-17	MEE40	MATERNAL EFFECT EMBRYO ARREST 40	maternal effect embryo arrest 40 (MEE40)	temp-90d	0.55	2.12674e-07
CUST_10111_PI429951308	reCj24763:MS--:isotig24615	9.09e-16	-	9.49e-18	AT5G07990	6.4e-113	TT7	TRANSPARENT TESTA 7	Required for flavonoid 3' hydroxylase activity. Enzyme abundance relative to CHS determines Quercetin/Kaempferol metabolite ratio.	temp-0h	0.72	1.67707e-13
CUST_10120_PI429951308	reCj24772:MSWR:isotig24624	1.04e-23	1.56e-27	-	AT4G29830	9.1e-156	SKI8	A. THALIANA HOMOLOG OF YEAST SKI8	The protein is composed of repeats of WD motif which is involved in protein complex formation. The gene is involved in flower timing and flower development. This gene is predicted to encode a protein with a DWD motif. It can bind to DDB1a in Y2H assays, and DDB1b in co-IP assays, and may be involved in the formation of a CUL4-based E3 ubiquitin ligase. Loss of gene function leads to a redistribut…	temp-0h	-0.95	6.33622e-40
CUST_10121_PI429951308	reCj24773:-SWR:isotig24625	1.67e-16	1.38e-14	-	AT4G33920	1.4e-140	-	-	Protein phosphatase 2C family protein	temp-0h	-0.78	4.43559e-17
CUST_10122_PI429951308	reCj24774:-SWR:isotig24626	-	1.16e-13	-	AT4G31040	2.1e-100	-	-	CemA-like proton extrusion protein-related	temp-0h	-0.83	4.40535e-21
CUST_10131_PI429951308	reCj24783:-S--:isotig24635	-	-	1.92e-19	AT3G59010	3.4e-134	PME35	PECTIN METHYLESTERASE 35	pectin methylesterase 61 (PME61)	temp-0h	0.8	2.65363e-18
CUST_10155_PI429951308	reCj24808:MS--:isotig24660	-	1.43e-25	-	AT5G49690	1.1e-65	-	-	UDP-Glycosyltransferase superfamily protein	temp-7d	0.91	1.89706e-31
CUST_10164_PI429951308	reCj24817:-SW-:isotig24669	-	2.1e-21	-	AT1G66230	3.1e-81	AtMYB20	MYB DOMAIN PROTEIN 20	Encodes a putative transcription factor (MYB20).	temp-0h	0.73	2.41801e-14
CUST_10165_PI429951308	reCj24818:MSWR:isotig24670	6.96e-17	-	-	AT5G52840	5.5e-62	-	-	NADH-ubiquinone oxidoreductase-related	temp-7d	-0.96	3.33547e-42
CUST_10167_PI429951308	reCj24820:----:isotig24672	-	1.11e-12	-	AT5G60150	5.8e-19	-	-	unknown protein	temp-0h	0.75	3.2982e-15
CUST_10176_PI429951308	reCj24830:MSWR:isotig24682	1.47e-19	-	8.49e-21	AT5G08160	3.8e-171	PK3	SERINE/THREONINE PROTEIN KINASE 3	Encodes a serine/threonine protein kinase.	temp-0h	0.86	7.235e-24
CUST_10184_PI429951308	reCj24838:MS--:isotig24690	-	8.61e-15	-	AT2G36970	5e-80	-	-	UDP-Glycosyltransferase superfamily protein	temp-7d	0.82	4.53972e-20
CUST_10189_PI429951308	reCj24843:-S-R:isotig24695	3.75e-24	-	-	AT3G62060	1.8e-157	-	-	Pectinacetylesterase family protein	temp-0h	0.9	2.12085e-29
CUST_10209_PI429951308	reCj24864:MSW-:isotig24716	1.19e-16	-	-	AT3G04790	9.5e-47	EMB3119	EMBRYO DEFECTIVE 3119	Ribose 5-phosphate isomerase, type A protein	temp-7d	-0.94	5.26134e-37
CUST_10215_PI429951308	reCj24871:MSWR:isotig24723	5.17e-13	-	-	AT4G08790	9.1e-147	-	-	Nitrilase/cyanide hydratase and apolipoprotein N-acyltransferase family protein	temp-90d	0.66	4.9941e-11
CUST_10224_PI429951308	reCj24880:MSWR:isotig24732	2.9e-15	-	3.82e-16	AT5G21070	2.6e-119	-	-	unknown protein	temp-0h	0.79	4.73902e-18
CUST_10225_PI429951308	reCj24881:-SWR:isotig24733	-	1.29e-17	-	AT3G18940	6e-91	-	-	clast3-related	temp-30d	-0.86	1.0781e-23
CUST_10232_PI429951308	reCj24888:-SWR:isotig24740	5.25e-12	-	-	AT2G31320	9.3e-30	ATPARP2	-	PARP2 can catalyze self poly-ADP-ribosylation. It in an abiotic stress-inducible gene.	temp-0h	-0.77	9.96804e-17
CUST_10244_PI429951308	reCj24900:MSWR:isotig24752	4.43e-11	-	2.84e-11	AT3G01640	0	GLCAK	GLUCURONOKINASE G	AtGlcAK is a sugar kinase able to phosphorylate D-GlcA to D-GlcA-1-phosphate in the presence of ATP.	temp-0h	0.72	8.47401e-14
CUST_10248_PI429951308	reCj24904:-S--:isotig24756	4.79e-16	-	3.51e-15	AT4G30240	1.2e-20	-	-	Syntaxin/t-SNARE family protein	temp-0h	0.82	8.66367e-20
CUST_10249_PI429951308	reCj24905:--W-:isotig24757	6.38e-14	-	2.79e-18	AT5G64010	3.8e-37	-	-	unknown protein	temp-60d	-0.82	4.97778e-20
CUST_10251_PI429951308	reCj24907:--WR:isotig24759	5.26e-19	2.17e-22	-	AT3G50790	5.6e-164	-	-	esterase/lipase/thioesterase family protein	temp-30d	-0.92	2.06573e-33
CUST_10254_PI429951308	reCj24910:MSWR:isotig24762	6.77e-23	-	2.23e-24	AT1G79500	7.1e-174	AtkdsA1	-	Encodes a protein with 3-deoxy-8-phosphooctulonate synthase (KDOP synthase) activity which is involved in the biosynthesis of KDO, a component of cell wall rhamnogalacturonan II.	temp-0h	0.93	5.15238e-35
CUST_10263_PI429951308	reCj24919:-SWR:isotig24771	-	-	2.96e-11	AT3G58470	3.2e-69	-	-	nucleic acid binding	temp-90d	0.39	0.000414928
CUST_10265_PI429951308	reCj24921:-SWR:isotig24773	-	7.36e-20	-	AT2G26970	1.5e-83	-	-	Polynucleotidyl transferase, ribonuclease H-like superfamily protein	temp-0h	-0.85	1.40039e-22
CUST_10269_PI429951308	reCj24925:-SWR:isotig24777	1.73e-17	-	-	AT3G51450	3.8e-64	-	-	Calcium-dependent phosphotriesterase superfamily protein	temp-0h	-0.84	1.22427e-21
CUST_10270_PI429951308	reCj24926:MSWR:isotig24778	-	-	1.56e-12	AT1G12350	1.3e-109	ATCOAB	4-PHOSPHO-PANTO-THENOYLCYSTEINE SYNTHETASE	At1g12350 encodes phosphopantothenoylcysteine synthetase (phosphopantothenoylcysteine ligase). Its molecular function was shown to add cysteine forming (R)-4?-phospho-N-pantothenoylcysteine (PPC)	daylength	-0.78	2.90086e-17
CUST_10271_PI429951308	reCj24927:MS-R:isotig24779	-	-	4.3e-17	AT5G64260	3.6e-80	EXL2	EXORDIUM LIKE 2	EXORDIUM like 2 (EXL2)	temp-90d	-0.32	0.00371141
CUST_10294_PI429951308	reCj24951:MSWR:isotig24803	-	1.03e-14	-	AT2G44870	3.1e-54	-	-	unknown protein	temp-7d	-0.88	8.76316e-27
CUST_10299_PI429951308	reCj24956:-SWR:isotig24808	5.32e-15	-	6.54e-14	AT1G11915	8e-84	-	-	unknown protein	temp-0h	0.85	1.87463e-22
CUST_10302_PI429951308	reCj24959:-S-R:isotig24811	1.87e-12	-	1.47e-13	AT3G13226	6.5e-16	-	-	regulatory protein RecX family protein	temp-0h	0.74	1.68897e-14
CUST_10317_PI429951308	reCj24974:-SWR:isotig24826	-	-	1.07e-17	AT4G34660	1.1e-138	-	-	SH3 domain-containing protein	temp-0h	0.9	6.41653e-30
CUST_10321_PI429951308	reCj24978:-SWR:isotig24830	6.8e-14	-	-	AT5G15120	3.7e-75	-	-	Protein of unknown function (DUF1637)	temp-0h	-0.85	8.02091e-23
CUST_10323_PI429951308	reCj24980:MSWR:isotig24832	5.15e-17	-	2.18e-16	AT5G38480	3.2e-152	RCI1	-	general regulatory factor, a 14-3-3 gene	daylength	0.87	9.70564e-25
CUST_10330_PI429951308	reCj24987:MSWR:isotig24839	-	7.24e-13	-	AT2G36680	6.3e-55	-	-	Modifier of rudimentary (Mod(r)) protein	temp-0h	-0.88	7.09013e-27
CUST_10354_PI429951308	reCj25012:MSWR:isotig24864	6.19e-19	-	1.66e-20	AT2G21160	1.6e-58	-	-	Translocon-associated protein (TRAP), alpha subunit	temp-7d	-0.93	5.54641e-34
CUST_10359_PI429951308	reCj25017:MSWR:isotig24869	4.11e-21	4.34e-24	-	AT1G10630	1.3e-126	ARFA1F	ADP-RIBOSYLATION FACTOR A1F	A member of ARF GTPase family. A thaliana has 21 members of this family, known to be essential for vesicle coating and uncoating and functions in GTP-binding. Gene encoding ADP-ribosylation factor and similar to other ARFs and ARF-like proteins. The gene is shown to play a role in cell division, cell expansion and cellulose production using antisense construct.	temp-0h	-0.96	1.6399e-42
CUST_10362_PI429951308	reCj25020:MSWR:isotig24872	8.08e-16	-	2.23e-15	AT3G03220	1.2e-102	ATEXPA13	EXPANSIN A13	member of Alpha-Expansin Gene Family. Naming convention from the Expansin Working Group (Kende et al, 2004. Plant Mol Bio)	temp-7d	0.68	7.38895e-12
CUST_10364_PI429951308	reCj25022:--W-:isotig24874	1.6e-14	-	-	AT5G37850	5.2e-162	ATSOS4	SALT OVERLY SENSITIVE 4	Encodes a pyridoxal kinase required for root hair development. Mutants are hypersensitive to Na+, K+ and Li+.	temp-0h	-0.82	9.3252e-20
CUST_10374_PI429951308	reCj25033:-S--:isotig24885	-	-	1.69e-14	-	-	-	-	-	daylength	0.68	5.10184e-12
CUST_10376_PI429951308	reCj25035:M---:isotig24887	6.7e-16	-	-	-	-	-	-	-	temp-30d	-0.9	3.08314e-29
CUST_10380_PI429951308	reCj25039:-SWR:isotig24891	-	-	2.19e-11	AT1G76690	0	OPR2	12-OXOPHYTODIENOATE REDUCTASE 2	Encodes one of the closely related 12-oxophytodienoic acid reductases. This enzyme is not expected to participate in jasmonic acid biosynthesis because during in vitro assays, it shows very little activity with the naturally occurring OPDA isomer. Shows activity towards 2,4,6-trinitrotoluene. Expressed predominately in root. Predicted to be a cytosolic protein.	daylength	-0.62	1.14471e-09
CUST_10398_PI429951308	reCj25057:--W-:isotig24909	-	-	7.35e-13	AT5G08240	1.8e-07	-	-	unknown protein	temp-0h	-0.74	9.29904e-15
CUST_10404_PI429951308	reCj25063:MSWR:isotig24915	2.54e-21	3.5e-22	-	AT3G53970	4.4e-56	-	-	proteasome inhibitor-related	temp-0h	-0.89	5.962e-27
CUST_10414_PI429951308	reCj25073:-SWR:isotig24925	2.15e-20	-	1.28e-22	AT3G07190	1e-31	-	-	B-cell receptor-associated protein 31-like	temp-0h	0.89	4.35626e-28
CUST_10424_PI429951308	reCj25083:-SWR:isotig24935	-	-	6.52e-11	AT3G27000	0	ARP2	ACTIN RELATED PROTEIN 2	encodes a protein whose sequence is similar to actin-related proteins (ARPs) in other organisms. its transcript level is down regulated by light and is expressed in very low levels in all organs examined.	temp-0h	-0.69	2.17258e-12
CUST_10443_PI429951308	reCj25102:-SW-:isotig24954	-	-	2.62e-13	AT3G05675	5.7e-08	-	-	BTB/POZ domain-containing protein	daylength	0.82	1.79435e-20
CUST_10455_PI429951308	reCj25115:MSWR:isotig24967	3.25e-22	-	1.14e-21	AT5G16970	2.2e-71	AER	ALKENAL REDUCTASE	encodes a 2-alkenal reductase (EC 1.3.1.74), plays a key role in the detoxification of reactive carbonyls	temp-0h	-0.91	4.63753e-31
CUST_10456_PI429951308	reCj25116:MSW-:isotig24968	-	-	1.89e-17	AT3G48590	4e-58	NF-YC1	NUCLEAR FACTOR Y, SUBUNIT C1	Encodes a protein with similarity to a subunit of the CCAAT promoter motif binding complex of yeast.One of two members of this class (HAP5A) and expressed in vegetative and reproductive tissues.	temp-0h	0.86	1.27987e-23
CUST_10457_PI429951308	reCj25117:M-W-:isotig24969	7.09e-19	-	1.56e-20	AT1G56310	2.2e-47	-	-	Polynucleotidyl transferase, ribonuclease H-like superfamily protein	temp-30d	-0.94	2.57032e-37
CUST_10467_PI429951308	reCj25128:MS-R:isotig24980	-	-	4.09e-14	AT1G72340	5.6e-149	-	-	NagB/RpiA/CoA transferase-like superfamily protein	temp-max	-0.73	2.32145e-14
CUST_10472_PI429951308	reCj25133:MSWR:isotig24985	4.32e-20	-	1.81e-20	AT4G22570	4.8e-89	APT3	ADENINE PHOSPHORIBOSYL TRANSFERASE 3	Encodes an adenine phosphoribosyltransferase (APT	temp-7d	-0.95	7.75083e-42
CUST_10473_PI429951308	reCj25134:-SWR:isotig24986	2.44e-22	-	1.25e-22	AT1G51730	5.9e-81	-	-	Ubiquitin-conjugating enzyme family protein	temp-min	-0.97	5.63327e-48
CUST_10483_PI429951308	reCj25144:-S--:isotig24996	3.87e-14	-	-	AT1G50450	5.2e-173	-	-	Saccharopine dehydrogenase	temp-7d	-0.88	4.01918e-26
CUST_10490_PI429951308	reCj25151:----:isotig25003	4.98e-13	-	-	AT4G30860	2.9e-98	SDG4	SET DOMAIN GROUP 4	Encodes a member of the trxG protein family. Contains a SET domain which is known to be involved in modification of histone tails by methylation. Interacts physically with AMS, but the implications of this interaction are unknown.Overexpression results in plieotrophic developmental defects.	temp-30d	0.83	3.73777e-21
CUST_10494_PI429951308	reCj25155:----:isotig25007	7.19e-11	-	-	AT3G25510	3.4e-08	-	-	disease resistance protein (TIR-NBS-LRR class), putative	daylength	-0.69	3.63527e-12
CUST_10500_PI429951308	reCj25161:-S--:isotig25013	-	7.88e-18	-	AT4G39330	1.5e-138	CAD9	CINNAMYL ALCOHOL DEHYDROGENASE 9	cinnamyl alcohol dehydrogenase 9 (CAD9)	daylength	-0.87	6.11988e-25
CUST_10501_PI429951308	reCj25162:-SWR:isotig25014	2.21e-13	-	2.78e-12	AT2G43110	6.7e-74	-	-	unknown protein	temp-7d	-0.85	1.44769e-22
CUST_10507_PI429951308	reCj25168:--W-:isotig25020	-	7.84e-23	2.17e-21	AT4G34880	4e-79	-	-	Amidase family protein	sunlight-1h	0.38	0.000554199
CUST_10509_PI429951308	reCj25170:MSW-:isotig25022	-	7.83e-24	-	AT3G10330	0	-	-	Cyclin-like family protein	temp-0h	-0.92	3.5009e-32
CUST_10514_PI429951308	reCj25175:-S--:isotig25027	-	-	1.22e-13	AT5G56300	1.6e-135	GAMT2	GIBBERELLIC ACID METHYLTRANSFERASE 2	A member of the Arabidopsis SABATH methyltransferase gene family. Encodes GAMT2, a methyltransferase that uses S-adenosine-L-methionine (SAM) as a methyl donor to methylate the carboxyl group of GAs, resulting in the methyl esters of GAs (MeGAs). Expressed most highly in the siliques during seed development.	daylength	0.73	2.11042e-14
CUST_10517_PI429951308	reCj25178:-S--:isotig25030	1.55e-16	-	-	AT1G79220	3.6e-43	-	-	Mitochondrial transcription termination factor family protein	temp-30d	0.86	3.55189e-24
CUST_10519_PI429951308	reCj25180:MSWR:isotig25032	-	-	1.36e-16	AT5G10750	6.9e-114	-	-	Protein of unknown function (DUF1336)	daylength	0.8	1.34351e-18
CUST_10522_PI429951308	reCj25183:-S--:isotig25035	8.67e-15	-	-	AT2G27110	3.4e-23	FRS3	FAR1-RELATED SEQUENCE 3	FAR1-related sequence 3 (FRS3)	temp-0h	-0.78	3.58247e-17
CUST_10538_PI429951308	reCj25199:MSWR:isotig25051	1.14e-19	-	4.8e-20	AT4G17720	1.1e-96	-	-	RNA-binding (RRM/RBD/RNP motifs) family protein	temp-7d	0.94	1.97022e-36
CUST_10547_PI429951308	reCj25208:-SWR:isotig25060	-	3.27e-14	-	AT1G18490	1.7e-82	-	-	Protein of unknown function (DUF1637)	temp-7d	-0.77	9.9817e-17
CUST_10553_PI429951308	reCj25214:MSWR:isotig25066	6.15e-17	-	1.03e-18	AT1G04690	0	KV-BETA1	-	potassium channel beta subunit 1 (KAB1)	daylength	0.81	4.78114e-19
CUST_10554_PI429951308	reCj25215:-SW-:isotig25067	6.43e-16	-	1.24e-14	AT3G48425	5.2e-160	-	-	DNAse I-like superfamily protein	temp-0h	0.68	1.17245e-11
CUST_10560_PI429951308	reCj25221:MSW-:isotig25073	-	-	3.93e-15	AT3G56460	2.3e-145	-	-	GroES-like zinc-binding alcohol dehydrogenase family protein	daylength	-0.78	5.82938e-17
CUST_10563_PI429951308	reCj25224:MSWR:isotig25076	1.98e-22	-	4.44e-26	AT4G11410	6.2e-139	-	-	NAD(P)-binding Rossmann-fold superfamily protein	temp-0h	-0.96	5.95028e-43
CUST_10585_PI429951308	reCj25246:-SWR:isotig25098	1.31e-15	-	-	AT4G35530	6.3e-35	-	-	phosphatidylinositolglycan-related	temp-0h	-0.92	1.41375e-32
CUST_10589_PI429951308	reCj25250:-SWR:isotig25102	1.94e-18	-	-	AT5G49010	2.6e-72	EMB2812	EMBRYO DEFECTIVE 2812	Similar to the SLD5 component of GINS complex, which in other organism was shown to be involved in the initiation of DNA replication.	temp-0h	-0.9	3.82696e-29
CUST_10591_PI429951308	reCj25252:MSWR:isotig25104	3.48e-15	-	-	AT1G31340	3.6e-45	RUB1	RELATED TO UBIQUITIN 1	Encodes a ubiquitin-related protein that is conjugated to target proteins by neddylation. It has been shown to be conjugated to the cullin AtCUL1. The RUB-conjugation pathway has been implicated in in auxin response.	temp-7d	-0.95	1.32779e-39
CUST_10592_PI429951308	reCj25253:MSWR:isotig25105	-	5.83e-16	2.42e-14	AT5G08100	1.8e-150	ASPGA1	ASPARAGINASE A1	N-terminal nucleophile aminohydrolases (Ntn hydrolases) superfamily protein	temp-0h	-0.87	8.41004e-25
CUST_10598_PI429951308	reCj25259:MSWR:isotig25111	2.05e-17	-	4.29e-19	AT2G41530	3.3e-159	SFGH	S-FORMYLGLUTATHIONE HYDROLASE	Encodes a protein with S-formylglutathione hydrolase activity.	temp-0h	0.9	3.88297e-29
CUST_10599_PI429951308	reCj25260:-SWR:isotig25112	5.53e-14	-	-	AT4G37790	1.3e-62	HAT22	-	Encodes homeobox protein HAT22, member of the HD-Zip II family.	daylength	0.82	2.0079e-20
CUST_10605_PI429951308	reCj25266:MSWR:isotig25118	3.97e-19	-	1.09e-19	AT5G18900	1.5e-130	-	-	2-oxoglutarate (2OG) and Fe(II)-dependent oxygenase superfamily protein	temp-30d	-0.93	5.75754e-34
CUST_10608_PI429951308	reCj25269:-S--:isotig25121	4.05e-12	-	-	AT3G54400	6.5e-70	-	-	Eukaryotic aspartyl protease family protein	daylength	0.68	1.05476e-11
CUST_10619_PI429951308	reCj25280:-SWR:isotig25132	-	-	6.84e-18	AT5G18200	7.1e-124	-	-	encodes an adenylyltransferase	temp-0h	-0.86	2.66309e-24
CUST_10622_PI429951308	reCj25283:----:isotig25135	-	8.09e-13	-	-	-	-	-	-	temp-0h	-0.71	2.40323e-13
CUST_10631_PI429951308	reCj25292:-SW-:isotig25144	7.81e-13	-	-	AT1G55760	1.8e-134	-	-	BTB/POZ domain-containing protein	daylength	-0.59	1.65468e-08
CUST_10632_PI429951308	reCj25293:-S--:isotig25145	-	-	3.28e-11	AT5G15150	2.1e-30	HAT7	HOMEOBOX FROM ARABIDOPSIS THALIANA 7	homeobox-containing gene with an unusual feature: a leucine zipper motif adjacent to the carboxyl-terminal of the homeodomain structure. This gene is expressed primarily in the cortex of the root and the stem.	daylength	-0.78	4.88903e-17
CUST_10636_PI429951308	reCj25297:-SW-:isotig25149	-	9.35e-15	-	AT3G20870	1.3e-140	ZTP29	ZINC TRANSPORTER 29	ZIP metal ion transporter family	temp-0h	-0.8	2.20599e-18
CUST_10637_PI429951308	reCj25298:MSWR:isotig25150	1.95e-15	-	1.8e-12	AT5G50260	5.4e-140	CEP1	CYSTEINE ENDOPEPTIDASE 1	Cysteine proteinases superfamily protein	daylength	0.75	1.78164e-15
CUST_10640_PI429951308	reCj25301:-SWR:isotig25153	-	-	1.22e-15	AT5G39510	8.8e-97	VTI1A	-	Encodes a member of SNARE gene family. Homologous with yeast VTI1 and is involved in vesicle transport. Mutant alleles such as sgr4/zig are defective in the shoots response to gravity resulting in a zigzag growth pattern of the stem. Involved in protein trafficking to lytic vacuoles. Can conditionally substitute VTI12 in protein storage vacuole trafficking when plants are devoid of VTI12.	temp-0h	-0.89	1.68833e-27
CUST_10647_PI429951308	reCj25308:MSWR:isotig25160	-	8.81e-20	-	AT4G09750	1.2e-168	-	-	NAD(P)-binding Rossmann-fold superfamily protein	temp-7d	-0.81	1.30438e-19
CUST_10648_PI429951308	reCj25309:----:isotig25161	1.72e-13	-	-	-	-	-	-	-	temp-7d	0.91	2.77044e-30
CUST_10650_PI429951308	reCj25311:--WR:isotig25163	-	6.76e-20	7.4e-17	AT2G29380	2.1e-94	HAI3	HIGHLY ABA-INDUCED PP2C GENE 3	highly ABA-induced PP2C gene 3 (HAI3)	temp-0h	-0.91	4.25673e-31
CUST_10655_PI429951308	reCj25317:-S-R:isotig25169	3.96e-19	-	-	AT3G14110	6e-88	FLU	FLUORESCENT IN BLUE LIGHT	Encodes a novel coiled-coil, TPR domain containing protein that is localized to the chloroplast membrane and is involved in chlorophyll biosynthesis. Mutants accumulate protochlorophyllide, an intermediate in the chlorophyll biosynthesis pathway, in dark and release singlet oxygen in plastids in a controlled and non-invasive manner upon a dark/light shift.	temp-30d	0.9	1.16975e-28
CUST_10665_PI429951308	reCj25327:MSWR:isotig25179	9.06e-13	3e-17	4.19e-14	AT4G01900	4.9e-61	PII	-	encodes a PII protein that may function as part of a signal transduction network involved in perceiving the status of carbon and organic nitrogen. Forms a protein complex with N-acetylglutamate kinase and regulates the kinase activity by relieving the feedback inhibition of the kinase by arginine. Regulates acetyl-CoA carboxylase activity.	temp-7d	-0.81	3.90355e-19
CUST_10678_PI429951308	reCj25340:-SW-:isotig25192	8.25e-16	6.84e-17	-	AT4G29830	8e-156	SKI8	A. THALIANA HOMOLOG OF YEAST SKI8	The protein is composed of repeats of WD motif which is involved in protein complex formation. The gene is involved in flower timing and flower development. This gene is predicted to encode a protein with a DWD motif. It can bind to DDB1a in Y2H assays, and DDB1b in co-IP assays, and may be involved in the formation of a CUL4-based E3 ubiquitin ligase. Loss of gene function leads to a redistribut…	temp-0h	-0.85	3.00973e-23
CUST_10680_PI429951308	reCj25342:MSWR:isotig25194	1.39e-15	-	-	AT5G19050	2.6e-152	-	-	alpha/beta-Hydrolases superfamily protein	temp-0h	-0.92	5.67764e-32
CUST_10687_PI429951308	reCj25350:MSWR:isotig25202	-	2.49e-12	-	AT1G56450	2e-120	PBG1	20S PROTEASOME BETA SUBUNIT G1	20S proteasome beta subunit PBG1 (PBG1) mRNA, complete cds	temp-60d	-0.55	1.82962e-07
CUST_10698_PI429951308	reCj25361:--W-:isotig25213	1.17e-12	-	-	-	-	-	-	-	temp-7d	0.68	7.4443e-12
CUST_10702_PI429951308	reCj25365:MSWR:isotig25217	2.3e-21	-	8.17e-23	AT5G50960	0	ATNBP35	NUCLEOTIDE BINDING PROTEIN 35	Highly similar to Saccharomyces cerevisiae NBP35, locus YGL091C. Cytosolic protein that homodimerizes and can assemble both 4Fe-4S - type and 2Fe-2S - type clusters on its amino terminal and carboxy therminal respectively. Null mutants are embryo lethal.	temp-0h	-0.95	1.01666e-41
CUST_10715_PI429951308	reCj25378:-SWR:isotig25230	6.91e-12	-	-	AT5G40240	1e-58	-	-	nodulin MtN21-like transporter family protein	temp-60d	0.69	1.92315e-12
CUST_10716_PI429951308	reCj25379:-S--:isotig25231	3.13e-13	-	-	AT5G13720	8.5e-92	-	-	Uncharacterised protein family (UPF0114)	daylength	-0.49	5.73398e-06
CUST_10718_PI429951308	reCj25381:--W-:isotig25233	-	-	1.06e-17	-	-	-	-	-	temp-7d	-0.87	2.5917e-25
CUST_10732_PI429951308	reCj25395:MSWR:isotig25247	6.43e-14	-	-	AT1G29260	7e-174	PEX7	PEROXIN 7	Encodes the peroxisomal targeting signal type 2 receptor that facilitates peroxisomal protein translocation. It recognizes proteins with the PTS2 consensus sequence (RLX5HL or a variant) within the first 30 or so amino acids. RNAi experiments suggest that PEX7 is necessary for the maintenance of glyoxysomal but not leaf peroxisomal function.	temp-60d	-0.79	7.40527e-18
CUST_10741_PI429951308	reCj25404:M--R:isotig25256	-	-	1.34e-11	AT4G21520	8.3e-171	-	-	Transducin/WD40 repeat-like superfamily protein	temp-30d	-0.8	3.18522e-18
CUST_10744_PI429951308	reCj25407:MSWR:isotig25259	-	-	2.92e-13	AT4G02080	2.5e-105	ASAR1	-	A member of ARF-like GTPase family. A thaliana has 21 members, in two subfamilies, ARF and ARF-like (ARL) GTPases.	temp-0h	-0.88	1.32848e-26
CUST_10747_PI429951308	reCj25411:-S--:isotig25263	-	-	6.3e-18	-	-	-	-	-	temp-0h	0.82	6.12555e-20
CUST_10751_PI429951308	reCj25415:-SW-:isotig25267	-	-	4.93e-15	AT4G11790	6.5e-39	-	-	Pleckstrin homology (PH) domain superfamily protein	temp-0h	0.68	9.49695e-12
CUST_10766_PI429951308	reCj25430:-S-R:isotig25282	7.98e-13	-	-	AT4G35450	1.6e-109	AKR2	ANKYRIN REPEAT-CONTAINING PROTEIN 2	Involved in targeting of chloroplast outer membrane proteins to the chloroplast. Double mutants of AKR2A and the highly homologous AKR2B have yellow leaves, significantly reduced chloroplast proteins, and no thylakoid membranes.	temp-0h	0.85	8.09845e-23
CUST_10770_PI429951308	reCj25434:-SW-:isotig25286	2.35e-16	-	-	-	-	-	-	-	temp-7d	0.89	2.28088e-27
CUST_10772_PI429951308	reCj25436:----:isotig25288	8.01e-14	-	-	AT1G06590	1.6e-102	-	-	unknown protein	temp-30d	0.81	1.81151e-19
CUST_10783_PI429951308	reCj25447:MSWR:isotig25299	-	3.81e-12	-	AT3G60450	3.4e-73	-	-	Phosphoglycerate mutase family protein	temp-7d	-0.88	1.01772e-25
CUST_10794_PI429951308	reCj25458:-S--:isotig25310	8.27e-15	-	-	AT4G26190	5.3e-13	-	-	Haloacid dehalogenase-like hydrolase (HAD) superfamily protein	temp-max	0.83	1.11471e-20
CUST_10809_PI429951308	reCj25473:MSWR:isotig25325	8.04e-15	-	4.91e-15	AT3G57490	6e-139	-	-	Ribosomal protein S5 family protein	temp-7d	-0.94	1.75404e-38
CUST_10815_PI429951308	reCj25479:MSWR:isotig25331	3.63e-24	7.47e-24	-	AT3G15090	6.1e-148	-	-	GroES-like zinc-binding alcohol dehydrogenase family protein	temp-0h	-0.89	5.32346e-28
CUST_10816_PI429951308	reCj25480:-SWR:isotig25332	5.57e-18	3.12e-23	-	AT5G43280	2.8e-116	3,5	DELTA	Encodes the peroxisomal delta 3,5-delta2,4-dienoyl-CoA isomerase, a enzyme involved in degradation of unsaturated fatty acids. Gene expression is induced upon seed germination.	temp-0h	-0.92	2.09274e-32
CUST_10817_PI429951308	reCj25481:--W-:isotig25333	-	-	2.31e-10	AT1G67480	1.6e-13	-	-	Galactose oxidase/kelch repeat superfamily protein	temp-7d	-0.64	2.41718e-10
CUST_10820_PI429951308	reCj25484:M---:isotig25336	1.23e-14	-	-	AT4G28560	3e-87	RIC7	ROP-INTERACTIVE CRIB MOTIF-CONTAINING PROTEIN 7	encodes a member of a novel protein family that contains contain a CRIB (for Cdc42/Rac-interactive binding) motif required for their specific interaction with GTP-bound Rop1 (plant-specific Rho GTPase). Most similar to RIC6 and RIC8 (subfamily group II). Gene is expressed in all tissues examined.	temp-60d	-0.89	1.87565e-27
CUST_10823_PI429951308	reCj25487:-SWR:isotig25339	4.99e-12	-	-	AT1G74530	1.3e-90	-	-	unknown protein	temp-min	-0.7	6.94541e-13
CUST_10830_PI429951308	reCj25494:-SWR:isotig25346	-	1.01e-20	-	AT2G01490	1e-136	PAHX	PHYTANOYL-COA 2-HYDROXYLASE	Encodes a phytanoyl-CoA 2-hydroxylase (PAHX).	temp-0h	-0.85	2.02926e-22
CUST_10831_PI429951308	reCj25495:--WR:isotig25347	1.74e-15	-	-	AT5G39740	2.1e-154	RPL5B	RIBOSOMAL PROTEIN L5 B	Encodes a ribosomal protein RPL5B that is involved in ribosome biogenesis and plays a role in organ size control by promoting cell proliferation and preventing compensation in normal leaf development.	temp-7d	-0.91	1.34104e-30
CUST_10844_PI429951308	reCj25508:M-WR:isotig25360	-	2.6e-11	-	AT3G52390	5.4e-175	-	-	TatD related DNase	temp-0h	-0.53	6.96276e-07
CUST_10851_PI429951308	reCj25515:-SWR:isotig25367	9.25e-14	-	1.98e-14	AT3G55010	4.9e-171	EMB2818	EMBRYO DEFECTIVE 2818	encoding phosphoribosylformylglycinamidine cyclo-ligase (syn. AIR synthetase)that phosphorylates 5-phosphoribosyl-N-formylglycinamidine (FGAM) to form 5-aminoimidazole ribonucleotide (AIR)	temp-60d	0.72	1.75399e-13
CUST_10870_PI429951308	reCj25534:----:isotig25386	2.53e-12	-	8.03e-12	-	-	-	-	-	temp-60d	-0.62	9.94367e-10
CUST_10874_PI429951308	reCj25538:-SWR:isotig25390	1.09e-09	-	1.99e-12	AT5G54930	4.6e-15	-	-	AT hook motif-containing protein	daylength	0.53	5.76413e-07
CUST_10879_PI429951308	reCj25543:-S--:isotig25395	9.68e-10	-	-	AT2G46890	9.2e-132	-	-	FUNCTIONS IN: oxidoreductase activity, acting on the CH-CH group of donors	temp-max	0.48	8.42653e-06
CUST_10899_PI429951308	reCj25565:-SW-:isotig25417	6.04e-17	-	-	AT3G27460	6.5e-74	SGF29a	SAGA ASSOCIATED FACTOR 29 A	SGF29 tudor-like domain	daylength	-0.86	2.17636e-24
CUST_10904_PI429951308	reCj25570:-SWR:isotig25422	-	-	1.6e-16	AT5G47680	1.3e-93	AtTRM	-	Encodes a protein involved in modification of nucleosides in tRNA. Mutants have 50% less 1-methylguanosine than wt counterparts.	temp-7d	-0.89	3.43913e-28
CUST_10909_PI429951308	reCj25576:-SWR:isotig25428	-	-	3e-14	AT2G43060	1.7e-10	IBH1	ILI1 BINDING BHLH 1	ILI1 binding bHLH 1 (IBH1)	temp-0h	0.81	3.49198e-19
CUST_10911_PI429951308	reCj25578:-SWR:isotig25430	4.88e-14	-	-	AT3G52155	2.1e-79	-	-	Phosphoglycerate mutase family protein	temp-0h	0.81	1.61415e-19
CUST_10912_PI429951308	reCj25579:MSWR:isotig25431	5.19e-14	1.27e-17	-	AT2G37410	8.4e-60	TIM17-2	TRANSLOCASE INNER MEMBRANE SUBUNIT 17-2	Mitochondrial inner membrane translocase. Together with AtTIM17-1, TIM17-2 has a long C-terminal extension not present in other TIMs. The extension is located in the outer membrane and so TIM17-2 links the inner and outer mitochondrial membranes. The C-terminal region is essential for protein import into mitochondria via the general import pathway but is not necessary for import via the carrier p…	temp-60d	-0.8	1.65802e-18
CUST_10920_PI429951308	reCj25587:MSW-:isotig25439	2.89e-18	-	2.51e-14	AT2G45660	3.1e-38	AGL20	AGAMOUS-LIKE 20	Controls flowering and is required for CO to promote flowering. It acts downstream of FT. Overexpression of (SOC1) AGL20 suppresses not only the late flowering of plants that have functional FRI and FLC alleles but also the delayed phase transitions during the vegetative stages of development. AGL20/SOC1 acts with AGL24 to promote flowering and inflorescence meristem identity.AGL20 upregulates ex…	sunlight-1h	-0.43	7.39571e-05
CUST_10926_PI429951308	reCj25593:-S-R:isotig25445	2.59e-11	-	-	-	-	-	-	-	temp-0h	0.83	3.47194e-21
CUST_10947_PI429951308	reCj25614:-S-R:isotig25466	-	1.19e-17	-	AT4G23430	1.2e-118	AtTic32-IVa	TRANSLOCON AT THE INNER ENVELOPE MEMBRANE OF CHLOROPLASTS 32-IVA	NAD(P)-binding Rossmann-fold superfamily protein	temp-min	-0.88	5.50685e-26
CUST_10948_PI429951308	reCj25615:----:isotig25467	-	2.66e-19	-	AT1G79220	6.7e-29	-	-	Mitochondrial transcription termination factor family protein	temp-0h	0.91	1.2977e-31
CUST_10961_PI429951308	reCj25628:MSWR:isotig25480	6.37e-13	-	3.48e-11	AT4G06599	3.5e-165	-	-	ubiquitin family protein	temp-90d	-0.5	3.14931e-06
CUST_10971_PI429951308	reCj25638:MSWR:isotig25490	1.43e-23	-	2.55e-24	AT4G31300	3e-128	PBA1	-	Encodes 20S proteasome subunit PBA1 (PBA1). PBA1 acts as a plant caspase-3-like enzyme.	temp-7d	-0.94	2.07073e-37
CUST_10975_PI429951308	reCj25642:-SWR:isotig25494	5.13e-14	3.65e-16	-	AT1G79220	7.5e-35	-	-	Mitochondrial transcription termination factor family protein	temp-7d	0.85	6.43347e-23
CUST_10977_PI429951308	reCj25644:MS-R:isotig25496	3.57e-19	-	-	AT2G03550	2.2e-54	-	-	alpha/beta-Hydrolases superfamily protein	temp-0h	0.87	5.35149e-25
CUST_10978_PI429951308	reCj25645:MSWR:isotig25497	6.56e-21	8.64e-20	2.77e-21	-	-	-	-	-	temp-30d	0.82	2.16085e-20
CUST_10984_PI429951308	reCj25651:MSW-:isotig25503	-	1.57e-23	-	AT4G28100	2.5e-101	-	-	unknown protein	temp-0h	0.93	9.61806e-36
CUST_10996_PI429951308	reCj25664:-S-R:isotig25516	2.04e-16	2.63e-18	5.01e-16	AT1G18180	8.6e-113	-	-	FUNCTIONS IN: oxidoreductase activity, acting on the CH-CH group of donors	temp-0h	-0.81	6.57606e-19
CUST_11011_PI429951308	reCj25679:--W-:isotig25531	6.5e-15	-	8.55e-15	AT4G24175	2.7e-53	-	-	unknown protein	temp-0h	0.75	1.73543e-15
CUST_11014_PI429951308	reCj25682:-S-R:isotig25534	1.02e-14	-	6.25e-15	AT5G48730	1.3e-154	-	-	Pentatricopeptide repeat (PPR) superfamily protein	temp-30d	0.89	3.91508e-28
CUST_11020_PI429951308	reCj25689:--WR:isotig25541	2.65e-18	-	1.81e-18	AT3G27310	2.4e-54	PUX1	PLANT UBX DOMAIN-CONTAINING PROTEIN 1	encodes a protein that contains a UBX domain and regulates AtCDC48 by inhibiting its ATPase activity and by promoting the disassembly of the active hexamer. Phenotypic analysis of pux1 plants revealed that the loss of PUX1 accelerated the growth of various plant organs including roots and inflorescence shoots. AtCDC48 and SYP31 colocalize at the division plane during cytokinesis and to interact i…	temp-0h	-0.92	1.09561e-32
CUST_11027_PI429951308	reCj25696:-SWR:isotig25548	4.82e-23	-	2.63e-24	AT1G43670	0	FINS1	FRUCTOSE INSENSITIVE 1	Encodes a fructose-1,6-bisphosphatase. This enzyme, in addition to catalyzing the formation of fructose-6-phosphate for sucrose biosynthesis, appears to play a role in fructose-mediated signaling that is independent of its enzymatic activity. atcfbp-1/fins1 mutants have reduced photosynthetic rates, elevated levels of starch and reduced levels of sucrose during the day. Although the protein is ex…	temp-30d	-0.85	4.52219e-23
CUST_11028_PI429951308	reCj25697:MSWR:isotig25549	2.86e-17	-	-	AT3G10670	1e-131	ABCI6	ATP-BINDING CASSETTE I6	Plastidic SufC-like ATP-binding cassette/ATPase essential for Arabidopsis embryogenesis. Involved in the biogenesis and/or repair of oxidatively damaged Fe?S clusters. Expressed in embryos and meristems.	temp-7d	-0.88	8.49752e-27
CUST_11029_PI429951308	reCj25698:-SWR:isotig25550	-	-	2.78e-12	AT4G02730	1.6e-121	AtWDR5b	-	Transducin/WD40 repeat-like superfamily protein	temp-0h	-0.76	1.11494e-15
CUST_11030_PI429951308	reCj25699:-SWR:isotig25551	8e-14	-	-	AT1G24090	1.9e-13	-	-	RNase H family protein	temp-90d	0.5	3.48101e-06
CUST_11033_PI429951308	reCj25702:-SWR:isotig25554	3.84e-18	6.01e-24	-	AT4G16210	1.9e-114	E-COAH-2	ENOYL-COA HYDRATASE 2	enoyl-CoA hydratase/isomerase A (ECHIA)	temp-30d	-0.9	5.52567e-29
CUST_11036_PI429951308	reCj25705:MSWR:isotig25557	9.52e-14	-	-	AT4G21320	4e-108	HSA32	HEAT-STRESS-ASSOCIATED 32	Encodes heat-stress-associated 32-kD protein. Up-regulated by heat shock. Thermotolerance in a knockout mutant was compromised following a long recovery period (> 24 h) after acclimation heat shock treatment.	temp-0h	-0.65	9.6275e-11
CUST_11037_PI429951308	reCj25706:--WR:isotig25558	-	-	5.05e-14	AT3G55740	0	PROT2	PROLINE TRANSPORTER 2	Encodes a proline transporter with affinity for gly betaine, proline, and GABA. Protein is expressed most highly in the roots.	temp-30d	-0.8	9.37079e-19
CUST_11038_PI429951308	reCj25707:MSWR:isotig25559	1.11e-20	3.94e-21	-	AT2G05840	4.4e-148	PAA2	20S PROTEASOME SUBUNIT PAA2	Encodes 20S proteasome subunit PAA2 (PAA2).	temp-30d	-0.94	2.52638e-37
CUST_11045_PI429951308	reCj25714:MSWR:isotig25566	1.01e-15	-	-	AT1G34770	5.1e-86	-	-	CONTAINS InterPro DOMAIN/s: MAGE protein (InterPro:IPR002190)	temp-0h	0.82	2.83923e-20
CUST_11049_PI429951308	reCj25719:--W-:isotig25571	4.18e-11	-	-	AT4G17615	1.2e-94	CBL1	CALCINEURIN B-LIKE PROTEIN 1	Member of AtCBL (Calcineurin B-like Calcium Sensor Proteins) family. Protein level is increased upon high salt, mannitol, and cold stresses. CBL1 interacts with CIPK23 and recruits the kinase to the plasma membrane where the substrate(s) of CIPK23 may reside. CBL1 localization is regulated by protein modification including myristolation and acylation.	temp-0h	-0.66	3.39044e-11
CUST_11050_PI429951308	reCj25720:---R:isotig25572	-	-	2.95e-16	AT3G54400	5e-79	-	-	Eukaryotic aspartyl protease family protein	temp-0h	0.86	1.16993e-23
CUST_11052_PI429951308	reCj25722:MSWR:isotig25574	9.97e-14	-	-	AT3G15150	1.2e-62	HPY2	HIGH PLOIDY2	Encodes a SUMO E3 ligase that regulates endocycle onset and meristem maintenance.	temp-60d	-0.86	3.03836e-24
CUST_11055_PI429951308	reCj25725:--W-:isotig25577	-	4.48e-20	7.05e-12	AT1G27170	2.8e-23	-	-	transmembrane receptors	temp-30d	0.79	4.3184e-18
CUST_11060_PI429951308	reCj25730:MSWR:isotig25582	3.28e-17	1.13e-15	1.51e-15	AT2G45640	2.1e-50	ATSAP18	SIN3 ASSOCIATED POLYPEPTIDE 18	Involved in the regulation of salt stress. Expression of AtSAP18 is induced by NaCl, cold, drought, ABA, and ethylene treatment. AtSAP18 and HDA19 associate with ERF3 and ERF4 both in vitro and in vivo.	temp-30d	-0.88	4.65771e-26
CUST_11069_PI429951308	reCj25739:---R:isotig25591	1.62e-16	-	1.24e-14	AT1G71695	3.2e-133	-	-	Peroxidase superfamily protein	temp-90d	-0.57	6.88234e-08
CUST_11070_PI429951308	reCj25740:MSW-:isotig25592	5.68e-16	-	-	AT4G38700	4.4e-15	-	-	Disease resistance-responsive (dirigent-like protein) family protein	temp-0h	0.87	1.64729e-24
CUST_11080_PI429951308	reCj25750:----:isotig25602	6.68e-17	-	4.67e-18	AT3G46580	1.7e-13	MBD05	METHYL-CPG-BINDING DOMAIN PROTEIN 05	Protein containing a putative methyl-CpG-binding domain.Has sequence similarity to human MBD proteins.	temp-7d	0.93	5.04422e-35
CUST_11086_PI429951308	reCj25756:MSWR:isotig25608	-	-	3.53e-22	AT4G21970	4.2e-20	-	-	Protein of unknown function, DUF584	temp-0h	0.85	1.20533e-22
CUST_11095_PI429951308	reCj25765:--WR:isotig25617	1.67e-14	-	1.34e-14	AT4G37100	2.3e-24	-	-	Pyridoxal phosphate (PLP)-dependent transferases superfamily protein	temp-90d	-0.51	1.96985e-06
CUST_11096_PI429951308	reCj25766:----:isotig25618	4.42e-15	-	-	-	-	-	-	-	temp-0h	0.86	4.06281e-24
CUST_11098_PI429951308	reCj25768:MSWR:isotig25620	7.65e-19	6.89e-22	-	AT3G17609	1.5e-08	HYH	HY5-HOMOLOG	Encodes a homolog of HY5 (HYH). Involved in phyB signaling pathway.	temp-0h	-0.92	6.64046e-32
CUST_11121_PI429951308	reCj25791:-S--:isotig25643	2.5e-17	-	-	AT2G37330	3.4e-130	ALS3	ALUMINUM SENSITIVE 3	Encodes an ABC transporter-like protein, without an ATPase domain, required for aluminum (Al) resistance/tolerance and may function to redistribute accumulated Al away from sensitive tissues in order to protect the growing root from the toxic effects of Al.	temp-0h	0.83	8.05625e-21
CUST_11122_PI429951308	reCj25792:-SWR:isotig25644	-	4.96e-20	-	AT3G19450	1.4e-149	CAD4	CINNAMYL ALCOHOL DEHYDROGENASE 4	Encodes a catalytically active cinnamyl alcohol dehydrogenase which uses p-coumaryl aldehyde as a preferred substrate. It can also use caffeyl, coniferyl and d-hydroxyconiferyl aldehydes as substrates.	temp-0h	0.87	9.72748e-25
CUST_11124_PI429951308	reCj25794:-SWR:isotig25646	-	2.02e-11	-	AT3G19000	1e-121	-	-	2-oxoglutarate (2OG) and Fe(II)-dependent oxygenase superfamily protein	temp-60d	-0.57	5.80019e-08
CUST_11126_PI429951308	reCj25796:-S-R:isotig25648	2.22e-15	-	2.79e-13	AT4G29540	3.5e-117	ATLPXA	-	Encodes a UDP-N-acetylglucosamine acyltransferase.	temp-0h	0.75	2.78123e-15
CUST_11132_PI429951308	reCj25802:-SWR:isotig25654	-	7.54e-14	-	AT4G27040	2.1e-143	VPS22	-	VPS22	temp-0h	-0.74	6.13757e-15
CUST_11140_PI429951308	reCj25810:-SWR:isotig25662	3.75e-12	9.7e-21	3.19e-14	AT4G22140	1.4e-95	EBS	EARLY BOLTING IN SHORT DAYS	EARLY BOLTING IN SHORT DAYS (EBS)	temp-30d	-0.73	6.07138e-14
CUST_11143_PI429951308	reCj25813:-S--:isotig25665	2.31e-12	-	1.77e-12	-	-	-	-	-	daylength	0.56	1.33735e-07
CUST_11153_PI429951308	reCj25823:MSWR:isotig25675	2.82e-20	-	-	AT5G11900	4e-77	-	-	Translation initiation factor SUI1 family protein	temp-30d	-0.95	5.23703e-40
CUST_11159_PI429951308	reCj25829:-S-R:isotig25681	3.95e-20	-	-	AT5G50110	7.4e-87	-	-	S-adenosyl-L-methionine-dependent methyltransferases superfamily protein	temp-30d	0.86	8.76099e-24
CUST_11174_PI429951308	reCj25844:MSWR:isotig25696	2.64e-23	-	-	AT2G15430	1.9e-149	NRPE3A	-	Non-catalytic subunit of nuclear DNA-dependent RNA polymerases II, IV and V	temp-0h	-0.93	1.02951e-35
CUST_11175_PI429951308	reCj25845:-SWR:isotig25697	-	-	2.42e-10	AT1G30300	4.9e-149	-	-	Metallo-hydrolase/oxidoreductase superfamily protein	daylength	0.25	0.0245627
CUST_11179_PI429951308	reCj25850:MSWR:isotig25702	-	1e-27	-	AT2G04780	1.3e-34	FLA7	FASCICLIN-LIKE ARABINOOGALACTAN 7	fasciclin-like arabinogalactan-protein 7 (Fla7)	temp-0h	0.92	3.32792e-33
CUST_11184_PI429951308	reCj25855:MSWR:isotig25707	-	1.89e-13	-	AT3G21360	6.8e-166	-	-	2-oxoglutarate (2OG) and Fe(II)-dependent oxygenase superfamily protein	temp-min	-0.76	4.33809e-16
CUST_11193_PI429951308	reCj25864:-S--:isotig25716	1.12e-18	6.46e-18	1.61e-18	AT5G15180	7.2e-97	-	-	Peroxidase superfamily protein	temp-0h	0.84	7.73681e-22
CUST_11200_PI429951308	reCj25871:-S--:isotig25723	7.73e-14	-	2.48e-12	AT5G11270	8.1e-33	OCP3	OVEREXPRESSOR OF CATIONIC PEROXIDASE 3	Encodes a homeodomain transcription factor involved in mediating resistance to infection by necrotrophic pathogens dependent on perception of jasmonic acid through COI1. Expressed in the nucleus. Downregulated upon fungal infection. Also involved in drought tolerance.	temp-min	-0.81	3.78946e-19
CUST_11201_PI429951308	reCj25872:-SW-:isotig25724	3.7e-11	-	-	AT3G53850	5.5e-56	-	-	Uncharacterised protein family (UPF0497)	temp-0h	0.63	6.0144e-10
CUST_11211_PI429951308	reCj25882:-SW-:isotig25734	-	1.12e-10	3.42e-11	AT1G53035	2.5e-50	-	-	unknown protein	temp-max	-0.74	1.2849e-14
CUST_11214_PI429951308	reCj25885:-SWR:isotig25737	-	1.49e-12	-	-	-	-	-	-	temp-7d	0.77	1.25431e-16
CUST_11215_PI429951308	reCj25886:----:isotig25738	8.98e-17	2.17e-19	-	AT4G34020	5.1e-137	AtDJ1C	DJ-1 HOMOLOG C	Encodes a homolog of animal DJ-1 superfamily protein. In the A. thaliana genome, three genes encoding close homologs of human DJ-1 were identified AT3G14990 (DJ1A), AT1G53280 (DJ1B) and AT4G34020 (DJ1C). Among the three homologs, DJ1C is essential for chloroplast development and viability.	temp-7d	-0.87	2.76144e-25
CUST_11220_PI429951308	reCj25891:MSW-:isotig25743	-	3.68e-23	-	-	-	-	-	-	temp-0h	0.89	5.04535e-27
CUST_11223_PI429951308	reCj25894:MSWR:isotig25746	3.15e-15	1.87e-19	-	AT4G02340	1.4e-128	-	-	alpha/beta-Hydrolases superfamily protein	temp-7d	-0.81	6.15451e-19
CUST_11225_PI429951308	reCj25896:MSWR:isotig25748	2.22e-14	-	5.28e-13	AT2G02400	1.1e-144	-	-	NAD(P)-binding Rossmann-fold superfamily protein	temp-0h	-0.66	6.85317e-11
CUST_11227_PI429951308	reCj25898:MSWR:isotig25750	8.64e-20	-	3.22e-18	AT5G17060	5.9e-114	ATARFB1B	ADP-RIBOSYLATION FACTOR B1B	A member of ARF GTPase family. A thaliana has 21 members of this family, known to be essential for vesicle coating and uncoating and functions in GTP-binding. Gene encoding ADP-ribosylation factor and similar to ADP-ribosylation factor 1	temp-90d	0.79	1.59017e-17
CUST_11241_PI429951308	reCj25912:----:isotig25764	-	1.16e-15	-	AT5G61510	8.6e-15	-	-	GroES-like zinc-binding alcohol dehydrogenase family protein	temp-7d	-0.88	3.38697e-26
CUST_11250_PI429951308	reCj25921:-SWR:isotig25773	-	-	2.51e-12	AT1G13580	2.8e-100	LOH3	LAG ONE HOMOLOGUE 3	Encodes a ceramide synthase that together with LOH1 is essential for production of ceramides containing Very Long Chain Fatty acid VLCFA-Ceramides(mainly C 22 to 26).	daylength	-0.82	8.97779e-20
CUST_11254_PI429951308	reCj25925:-SW-:isotig25777	2.51e-20	1.1e-23	-	AT3G51000	3.7e-51	-	-	alpha/beta-Hydrolases superfamily protein	temp-0h	-0.91	2.41712e-31
CUST_11263_PI429951308	reCj25934:--WR:isotig25786	1.1e-15	-	-	AT1G54870	3.9e-109	-	-	ChlADR is an aldehyde reductase that catalyzes the reduction of the aldehyde carbonyl groups on saturated and alpha,beta-unsaturated aldehydes with more than 5 carbons in vitro. The N-terminal region of this protein directs GFP to the chloroplast where where ChlADR likely helps to maintain the photosynthetic process by detoxifying reactive carbonyls formed during lipid peroxidation. In addition, …	temp-30d	-0.88	3.61257e-26
CUST_11265_PI429951308	reCj25936:----:isotig25788	-	1.31e-14	1.29e-13	AT4G11080	4e-25	3xHMG-box1	3XHIGH MOBILITY GROUP-BOX1	Encodes a protein containing three copies of the HMG (high mobility group)-box domain. The two Arabidopsis 3xHMG-box proteins are: AT4G11080 (3xHMG-box1) and AT4G23800 (3xHMG-box2). Interacts with mitotic and meiotic chromosomes.	daylength	0.73	2.06433e-14
CUST_11266_PI429951308	reCj25937:----:isotig25789	1.21e-12	-	-	AT5G12920	2.4e-87	-	-	Transducin/WD40 repeat-like superfamily protein	temp-min	0.82	9.97695e-20
CUST_11277_PI429951308	reCj25949:MSWR:isotig25801	-	-	1.99e-13	AT1G75290	2.3e-127	-	-	encodes a protein whose sequence is similar to an isoflavone reductase	temp-0h	0.73	2.43827e-14
CUST_11279_PI429951308	reCj25951:-SWR:isotig25803	5.31e-19	-	-	AT5G10730	1.6e-101	-	-	NAD(P)-binding Rossmann-fold superfamily protein	daylength	-0.87	4.20949e-25
CUST_11282_PI429951308	reCj25954:MSWR:isotig25806	-	8.62e-16	2.18e-12	AT1G78600	3.6e-57	BBX22	B-BOX DOMAIN PROTEIN 22	light-regulated zinc finger protein 1 (LZF1)	temp-0h	-0.74	1.01336e-14
CUST_11290_PI429951308	reCj25962:MSWR:isotig25814	8.33e-16	3.45e-22	9.77e-16	AT1G78020	1.6e-19	-	-	Protein of unknown function (DUF581)	temp-0h	0.87	1.16892e-24
CUST_11298_PI429951308	reCj25971:MSWR:isotig25823	3.59e-16	-	1.41e-17	AT5G59460	1.4e-19	-	-	scarecrow-like transcription factor 11 (SCL11)	temp-0h	0.87	1.48603e-24
CUST_11313_PI429951308	reCj25986:--W-:isotig25838	-	-	2.15e-17	AT5G20110	5.6e-27	-	-	Dynein light chain type 1 family protein	temp-0h	0.87	2.41508e-25
CUST_11319_PI429951308	reCj25992:----:isotig25844	5.8e-12	-	-	AT5G46100	3e-61	-	-	Pentatricopeptide repeat (PPR) superfamily protein	temp-0h	-0.74	7.81388e-15
CUST_11321_PI429951308	reCj25994:-SWR:isotig25846	2.96e-16	-	5.87e-18	AT3G01980	4.3e-83	-	-	NAD(P)-binding Rossmann-fold superfamily protein	temp-0h	0.81	3.00042e-19
CUST_11330_PI429951308	reCj26003:MSWR:isotig25855	2.91e-22	1.72e-21	2.81e-20	AT4G30480	1.9e-73	AtTPR1	-	Encodes one of the 36 carboxylate clamp (CC)-tetratricopeptide repeat (TPR) proteins (Prasad 2010, Pubmed ID: 20856808). Interacts with Hsp90/Hsp70 as co-chaperone.	temp-0h	-0.9	1.80716e-28
CUST_11331_PI429951308	reCj26004:MSWR:isotig25856	2.97e-12	-	-	AT4G34050	4.7e-143	CCoAOMT1	CAFFEOYL COENZYME A O-METHYLTRANSFERASE 1	caffeoyl coenzyme A O-methyltransferase 1 (CCoAOMT1)	daylength	0.36	0.00138585
CUST_11334_PI429951308	reCj26007:MSWR:isotig25859	2.85e-24	8.09e-27	-	AT4G38800	5.3e-121	ATMTN1	ARABIDOPSIS METHYLTHIOADENOSINE NUCLEOSIDASE 1	Encodes one of the 5'-methylthioadenosine nucleosidases (AT4G38800/MTN1	temp-30d	-0.95	2.83413e-40
CUST_11344_PI429951308	reCj26017:-SWR:isotig25869	1.02e-12	-	3.8e-12	AT4G31330	1.3e-53	-	-	Protein of unknown function, DUF599	daylength	0.74	5.95281e-15
CUST_11351_PI429951308	reCj26024:----:isotig25876	-	3.92e-14	-	AT1G79220	9.8e-35	-	-	Mitochondrial transcription termination factor family protein	temp-max	0.87	1.10294e-24
CUST_11358_PI429951308	reCj26031:--W-:isotig25883	3.45e-22	2.84e-22	-	AT1G21760	3.1e-143	FBP7	F-BOX PROTEIN 7	This gene is predicted to encode an F-box protein that is evolutionarily conserved between Arabidopsis and other eukaryotes including S.cerevisiae and humans. It may play a role in regulating translation under conditions of temperature stress. FBP7 transcript levels are increased at high and low temperatures.	temp-0h	-0.94	3.69946e-36
CUST_11361_PI429951308	reCj26034:-S--:isotig25886	4.44e-17	-	9.41e-17	AT1G56000	1.3e-133	-	-	FAD/NAD(P)-binding oxidoreductase family protein	temp-7d	0.89	1.66141e-27
CUST_11362_PI429951308	reCj26035:-SWR:isotig25887	-	3.9e-18	-	AT2G24060	1.3e-49	-	-	Translation initiation factor 3 protein	temp-7d	-0.86	1.37773e-23
CUST_11375_PI429951308	reCj26048:-SW-:isotig25900	9.28e-20	2.46e-19	-	AT3G23600	1.6e-91	-	-	alpha/beta-Hydrolases superfamily protein	temp-0h	0.91	4.00119e-31
CUST_11376_PI429951308	reCj26050:MSWR:isotig25902	-	-	3.59e-12	AT1G76080	1.7e-114	CDSP32	CHLOROPLASTIC DROUGHT-INDUCED STRESS PROTEIN OF 32 KD	Encodes a thioredoxin localized in chloroplast stroma. Known as CDSP32 (CHLOROPLASTIC DROUGHT-INDUCED STRESS PROTEIN OF 32 KD).	temp-0h	0.67	2.87243e-11
CUST_11382_PI429951308	reCj26056:-SWR:isotig25908	8.87e-23	-	-	AT2G26970	4.1e-82	-	-	Polynucleotidyl transferase, ribonuclease H-like superfamily protein	temp-0h	0.96	1.68974e-43
CUST_11390_PI429951308	reCj26064:-SWR:isotig25916	-	8.92e-14	-	AT2G45990	4.8e-136	-	-	unknown protein	temp-7d	-0.85	7.3018e-23
CUST_11393_PI429951308	reCj26067:-SWR:isotig25919	8.36e-14	-	1.07e-14	AT5G52970	6.6e-91	-	-	thylakoid lumen 15.0 kDa protein	temp-0h	0.77	2.13262e-16
CUST_11406_PI429951308	reCj26080:MSWR:isotig25932	1.3e-12	-	-	AT1G12410	4.3e-74	CLP2	CLP PROTEASE PROTEOLYTIC SUBUNIT 2	Encodes a ClpP-related sequence. Though similar to ClpP proteins, this does not contains the highly conserved catalytic triad of Ser-type proteases (Ser-His-Asp). The name reflects nomenclature described in Adam et. al (2001).	temp-min	0.69	4.1013e-12
CUST_11419_PI429951308	reCj26094:-S--:isotig25946	7.93e-20	-	-	AT4G16260	3.7e-99	-	-	Glycosyl hydrolase superfamily protein	temp-30d	-0.94	7.66091e-38
CUST_11426_PI429951308	reCj26101:-S--:isotig25953	-	-	1.86e-14	AT2G05210	9.2e-45	ATPOT1	-	Encodes AtPOT1a, an accessory factor for telomerase required for positive telomere length regulation. Note on nomenclature: different names have been given to Arabidopsis POT-like genes (Kuchar and Fajkus, 2004	temp-90d	0.57	4.80204e-08
CUST_11436_PI429951308	reCj26112:----:isotig25964	3.21e-11	-	-	AT5G23450	1.3e-57	LCB	LONG-CHAIN BASE	Encodes a sphingosine kinase that specifically phosphorylates D-erythro-dihydrosphingosine (DHS), but not N-acetyl-DHS or D-threo-DHS. It also also phosphorylates D-erythro-sphingosine, trans-4, trans-8-sphingadienine and phytosphingosine.	temp-90d	0.51	1.69745e-06
CUST_11442_PI429951308	reCj26118:-SWR:isotig25970	2.56e-18	9.46e-25	1.12e-17	AT3G20970	2.1e-108	ATNFU2	ARABIDOPSIS THALIANA NFU DOMAIN PROTEIN 2	Encodes a protein containing the NFU domain that may be involved in iron-sulfur cluster assembly. Part of a five member gene family, more closely related to NFU5 than to NFU1,2, and 3. Targeted to the mitochondrion.	temp-7d	-0.89	2.72323e-27
CUST_11444_PI429951308	reCj26120:----:isotig25972	6.27e-18	1.23e-16	6.09e-19	AT5G23200	3.9e-141	-	-	unknown protein	temp-30d	-0.82	2.57553e-20
CUST_11445_PI429951308	reCj26121:-S-R:isotig25973	-	-	5.24e-14	AT4G12230	2.5e-151	-	-	alpha/beta-Hydrolases superfamily protein	temp-0h	0.79	7.26067e-18
CUST_11448_PI429951308	reCj26124:----:isotig25976	-	5.16e-12	-	AT5G58960	3.1e-91	GIL1	GRAVITROPIC IN THE LIGHT	Mutant plants display impaired light-regulation of the hypocotyl randomization response.	temp-7d	0.86	1.05869e-23
CUST_11449_PI429951308	reCj26125:-S--:isotig25977	5.41e-12	-	-	AT1G18720	1.7e-79	-	-	Protein of unknown function (DUF962)	daylength	0.72	1.39605e-13
CUST_11466_PI429951308	reCj26142:--WR:isotig25994	-	1.36e-16	-	AT4G12620	9.3e-67	ATORC1B	-	Origin Recognition Complex subunit 1b. Involved in the initiation of DNA replication. Regulated transcriptionally during cell cycle, peaking at G1/S-phase. Target of E2F/DF family of transcription factors. Interacts with ORC2 and ORC5. Highly expressed in proliferating cells. Expression levels are independent of light regime.	temp-0h	0.86	2.50785e-24
CUST_11477_PI429951308	reCj26153:-S-R:isotig26005	2.67e-17	-	-	AT1G53760	4.7e-72	-	-	unknown protein	temp-0h	0.88	3.58498e-26
CUST_11478_PI429951308	reCj26154:-SW-:isotig26006	2.56e-12	-	4.57e-15	AT2G31670	1.4e-48	-	-	Stress responsive alpha-beta barrel domain protein	temp-0h	0.83	2.40031e-21
CUST_11480_PI429951308	reCj26157:MSWR:isotig26009	1.08e-14	4.27e-18	2.69e-12	AT3G51100	1.2e-48	-	-	unknown protein	temp-30d	-0.81	3.05456e-19
CUST_11485_PI429951308	reCj26162:-SWR:isotig26014	9.42e-14	2.12e-13	2.41e-12	AT5G07910	1.3e-82	-	-	Leucine-rich repeat (LRR) family protein	temp-0h	-0.79	4.27496e-18
CUST_11497_PI429951308	reCj26174:-SWR:isotig26026	2.58e-11	-	-	AT5G64730	5.5e-175	-	-	Transducin/WD40 repeat-like superfamily protein	temp-7d	0.75	4.94846e-15
CUST_11505_PI429951308	reCj26183:--WR:isotig26035	6.75e-20	-	2.3e-25	-	-	-	-	-	temp-0h	-0.94	1.29799e-36
CUST_11513_PI429951308	reCj26191:-SWR:isotig26043	7.81e-15	-	6.98e-15	AT1G50510	2.6e-130	-	-	indigoidine synthase A family protein	temp-30d	0.73	2.92333e-14
CUST_11514_PI429951308	reCj26192:-S--:isotig26044	4e-12	-	8.28e-15	AT5G64260	2.2e-80	EXL2	EXORDIUM LIKE 2	EXORDIUM like 2 (EXL2)	temp-7d	-0.76	4.36571e-16
CUST_11522_PI429951308	reCj26200:-S-R:isotig26052	-	-	6.05e-19	AT2G20740	1.5e-43	-	-	Tetraspanin family protein	temp-7d	0.89	4.27659e-28
CUST_11529_PI429951308	reCj26207:MSW-:isotig26059	7.18e-16	3.92e-15	-	AT3G15000	7.4e-63	RIP1	RNA-EDITING FACTOR INTERACTING PROTEIN 1	Encodes RIP1 (RNA-editing factor interacting protein 1). Involved in chloroplast and mitochondrial RNA editing.	temp-7d	-0.87	2.65456e-25
CUST_11533_PI429951308	reCj26211:---R:isotig26063	2.34e-21	-	-	-	-	-	-	-	temp-90d	-0.44	6.00907e-05
CUST_11543_PI429951308	reCj26221:MSW-:isotig26073	3.01e-15	-	-	AT3G01850	6.6e-131	-	-	Aldolase-type TIM barrel family protein	temp-max	-0.84	1.27316e-21
CUST_11555_PI429951308	reCj26233:--WR:isotig26085	2.1e-15	-	3.03e-12	AT1G70480	1.5e-89	-	-	Domain of unknown function (DUF220)	temp-60d	-0.74	1.1728e-14
CUST_11560_PI429951308	reCj26238:MSWR:isotig26090	-	2.82e-13	-	AT3G53690	8.2e-57	-	-	RING/U-box superfamily protein	temp-90d	-0.55	1.62969e-07
CUST_11562_PI429951308	reCj26240:MSWR:isotig26092	4.08e-13	-	-	AT5G04740	7.1e-112	ACR12	ACT DOMAIN REPEATS 12	Encodes a ACT domain-containing protein. The ACT domain, named after bacterial aspartate kinase, chorismate mutase and TyrA (prephenate dehydrogenase), is a regulatory domain that serves as an amino acid-binding site in feedback-regulated amino acid metabolic enzymes.	temp-7d	-0.81	1.86231e-19
CUST_11572_PI429951308	reCj26250:MSWR:isotig26102	-	1.81e-17	-	AT5G51840	2.7e-50	-	-	unknown protein	temp-0h	0.89	7.69776e-28
CUST_11581_PI429951308	reCj26259:-SWR:isotig26111	-	-	1.18e-10	AT3G32930	7.9e-70	-	-	unknown protein	temp-0h	0.79	1.06845e-17
CUST_11588_PI429951308	reCj26266:-SWR:isotig26118	-	5.05e-15	-	AT2G24860	2.8e-43	-	-	DnaJ/Hsp40 cysteine-rich domain superfamily protein	temp-max	-0.85	4.93655e-23
CUST_11602_PI429951308	reCj26281:MSWR:isotig26133	-	4.33e-17	-	AT5G58070	1.5e-76	TIL	TEMPERATURE-INDUCED LIPOCALIN	Encodes a temperature-induced lipocalin TIL1. Involved in thermotolerance. Peripherally associated with plasma membrane.	temp-0h	-0.9	1.92544e-29
CUST_11609_PI429951308	reCj26288:MSWR:isotig26140	2.58e-16	-	-	AT1G75290	8.1e-129	-	-	encodes a protein whose sequence is similar to an isoflavone reductase	temp-max	-0.9	1.21483e-28
CUST_11620_PI429951308	reCj26299:-SWR:isotig26151	-	1.66e-14	-	AT1G28140	3.5e-81	-	-	unknown protein	temp-7d	-0.83	2.76388e-21
CUST_11627_PI429951308	reCj26306:MSWR:isotig26158	-	5.64e-12	-	AT2G30620	2.7e-14	-	-	winged-helix DNA-binding transcription factor family protein	temp-0h	0.86	7.66835e-24
CUST_11629_PI429951308	reCj26308:MSWR:isotig26160	9.25e-13	-	-	AT3G47300	2.8e-69	SELT	SELT-LIKE PROTEIN PRECURSOR	SELT-like protein precursor (SELT)	temp-30d	-0.8	2.90743e-18
CUST_11631_PI429951308	reCj26311:-S--:isotig26163	-	-	2.71e-13	AT5G16120	4.1e-99	-	-	alpha/beta-Hydrolases superfamily protein	temp-60d	0.67	2.54594e-11
CUST_11643_PI429951308	reCj26324:----:isotig26176	-	-	2.95e-17	AT4G32300	1.1e-114	SD2-5	S-DOMAIN-2 5	S-domain-2 5 (SD2-5)	temp-0h	0.83	6.1799e-21
CUST_11660_PI429951308	reCj26341:-S--:isotig26193	2.3e-18	1.73e-20	-	AT3G16340	0	ATABCG29	-	Encodes a p-coumaryl alcohol exporter involved in lignin biosynthesis.	temp-7d	0.91	2.23738e-30
CUST_11661_PI429951308	reCj26342:---R:isotig26194	-	3.32e-12	-	AT1G68850	4.2e-106	-	-	Peroxidase superfamily protein	temp-90d	0.68	1.14554e-11
CUST_11665_PI429951308	reCj26346:-SW-:isotig26198	-	8.54e-14	-	AT1G14410	1.8e-71	WHY1	WHIRLY 1	Encodes a homolog of the potato p24 protein. Binds single strand telomeric repeats. Negatively regulates telomerase activity and telomere length.	temp-min	-0.84	2.52294e-22
CUST_11668_PI429951308	reCj26349:MSWR:isotig26201	7.66e-22	3.78e-22	-	AT5G06060	6.6e-105	-	-	NAD(P)-binding Rossmann-fold superfamily protein	temp-0h	-0.93	1.68144e-34
CUST_11670_PI429951308	reCj26351:-S-R:isotig26203	-	6.73e-16	-	AT1G78370	1.6e-66	ATGSTU20	GLUTATHIONE S-TRANSFERASE TAU 20	Encodes glutathione transferase belonging to the tau class of GSTs. Naming convention according to Wagner et al. (2002).	temp-30d	0.67	1.58462e-11
CUST_11683_PI429951308	reCj26364:-S-R:isotig26216	-	4.25e-21	4.85e-18	AT2G16850	7.5e-152	PIP2;8	PLASMA MEMBRANE INTRINSIC PROTEIN 2;8	plasma membrane intrinsic protein 2	temp-max	0.85	3.07709e-23
CUST_11686_PI429951308	reCj26367:MSWR:isotig26219	-	4.35e-12	-	AT5G45550	3.3e-147	MOB1-like	MOB1-LIKE	Encodes a gene product involved in both sporogenesis and gametogenesis and is required for the normal progression of megasporogenesis and microsporogenesis.	temp-90d	-0.73	4.34627e-14
[truncated: 703 more rows]
