# Supplementary material for: Changes in annual transcriptome dynamics of a clone of Japanese cedar (Cryptomeria japonica D. Don) planted under different climate conditions
Source: PLoS One. 2023 Feb 16;18(2):e0277797. doi: 10.1371/journal.pone.0277797 (PMC9934357; doi:10.1371/journal.pone.0277797)
Supplement: S5 Table — (XLSX) [file pone.0277797.s008.xlsx]

## Sheet: S5 Table
	predictive component
	1	2	3
temp-7d	-0.371136	-0.00996843	0.0207138
temp-30d	-0.366853	0.0199571	0.124347
temp-60d	-0.345342	0.0799918	0.246967
temp-90d	-0.304363	0.141036	0.358943
temp-max	-0.35629	-0.107615	0.0350389
temp-min	-0.36804	0.0197527	0.00735819
temp-0h	-0.358529	-0.0916636	-0.00010817
daylength	-0.274271	-0.174563	-0.385291
precip-1h	-0.109399	0.0836422	-0.336855
precip-3h	-0.0898539	0.143935	-0.524647
precip-6h	-0.0508806	0.149866	-0.15853
precip-24h	-0.0850391	0.12942	-0.323287
precip-72h	-0.151555	0.12166	-0.282106
sunlight-1h	0.0386617	-0.429222	0.12718
sunlight-3h	0.0605054	-0.451137	0.238201
sunlight-6h	0.0549976	-0.487527	0.181033
sunlight-24h	0.0711568	-0.440259	0.0783397
sunlight-72h	0.0491061	-0.413509	0.0522387
