# Supplementary material for: Changes in annual transcriptome dynamics of a clone of Japanese cedar (Cryptomeria japonica D. Don) planted under different climate conditions
Source: PLoS One. 2023 Feb 16;18(2):e0277797. doi: 10.1371/journal.pone.0277797 (PMC9934357; doi:10.1371/journal.pone.0277797)
Supplement: S6 Table — (XLSX) [file pone.0277797.s009.xlsx]

## Sheet: S6 Table
Probe	Sequence ID	Arabidopsis ID	e-value	Symbol	Description	Pearson correlation
						parameter	r
CUST_8100_PI429951308	reCj22724:MSWR:isotig22576	AT1G60170	0	PRP31	U4/U6 small nuclear ribonucleoprotein Prp31 homolog	temp-0h	-0.96
CUST_6024_PI429951308	reCj20627:MSWR:isotig20479	AT2G19450	0	DGAT1	Diacylglycerol O-acyltransferase 1	temp-0h	-0.94
CUST_11358_PI429951308	reCj26031:--W-:isotig25883	AT1G21760	3.14e-143	SKIP32/FBP7	F-box protein 7	temp-0h	-0.94
CUST_12748_PI429951308	reCj27453:-S-R:isotig27305	AT5G24090	1.23e-102	CHIB1	Acidic endochitinase	temp-7d	-0.94
CUST_8232_PI429951308	reCj22859:MSWR:isotig22711	AT5G53000	4.14e-142	TAP46	PP2A regulatory subunit TAP46	temp-0h	-0.92
CUST_3402_PI429951308	reCj17987:-SWR:isotig17839	AT1G15520	0	ABCG40	ABC transporter G family member 40	temp-0h	-0.92
CUST_18193_PI429951308	reCj33180:----:isotig33032	AT5G24090	6.6e-65	CHIB1	Acidic endochitinase	temp-30d	-0.92
CUST_5653_PI429951308	reCj20254:MSWR:isotig20106	AT1G01140	0	CIPK9	CBL-interacting serine/threonine-protein kinase 9	temp-7d	-0.92
CUST_5719_PI429951308	reCj20322:-SWR:isotig20174	AT1G74960	0	KAS2	3-oxoacyl-[acyl-carrier-protein] synthase II, chloroplastic	temp-0h	-0.91
CUST_11602_PI429951308	reCj26281:MSWR:isotig26133	AT5G58070	1.5e-76	TIL	Temperature-induced lipocalin-1	temp-0h	-0.9
CUST_2567_PI429951308	reCj16430:--W-:isotig16285	AT3G23250	4.85e-52	MYB15	Transcription factor MYB15	temp-0h	-0.88
CUST_10483_PI429951308	reCj25144:-S--:isotig24996	AT1G50450	5.16e-173	-	At1g50450/F11F12_20	temp-7d	-0.88
CUST_3388_PI429951308	reCj17973:MSWR:isotig17825	AT2G22300	0	CAMTA3	Calmodulin-binding transcription activator 3	temp-0h	-0.87
CUST_7294_PI429951308	reCj21913:-SWR:isotig21765	AT2G46210	4.63e-19	SLD2	Delta(8)-fatty-acid desaturase 2	temp-0h	-0.87
CUST_16468_PI429951308	reCj31346:--WR:isotig31198	AT1G67090	1.29e-56	RBCS-1A	Ribulose bisphosphate carboxylase small subunit 1A, chloroplastic	temp-30d	-0.87
CUST_9854_PI429951308	reCj24504:--WR:isotig24356	AT1G77120	0	ADH1	Alcohol dehydrogenase class-P	temp-30d	-0.87
CUST_11960_PI429951308	reCj26645:MSWR:isotig26497	AT1G35720	1.24e-130	ANN1	Annexin D1	temp-30d	-0.84
CUST_8070_PI429951308	reCj22694:---R:isotig22546	AT1G15520	0	ABCG40	ABC transporter G family member 40	temp-0h	-0.83
CUST_11620_PI429951308	reCj26299:-SWR:isotig26151	AT1G28140	3.52e-81	-	F3H9.20 protein	temp-7d	-0.83
CUST_1051_PI429951308	reCj11477:MSWR:isotig11332	AT2G37230	3.4e-150	-	Pentatricopeptide repeat-containing protein At2g37230	temp-min	-0.81
CUST_9429_PI429951308	reCj24070:MSWR:isotig23922	AT1G19120	2.53e-62	LSM1A	Sm-like protein LSM1A	temp-0h	-0.79
CUST_14051_PI429951308	reCj28800:--WR:isotig28652	AT2G42770	1.37e-69	-	Expressed protein	temp-7d	-0.78
CUST_15993_PI429951308	reCj30835:----:isotig30687	AT4G22950	9.09e-25	AGL19	Agamous-like MADS-box protein AGL19	temp-0h	-0.73
CUST_12284_PI429951308	reCj26977:-SWR:isotig26829	AT1G23740	2.75e-70	AOR	NADPH-dependent alkenal/one oxidoreductase, chloroplastic	temp-60d	-0.7
