# Supplementary material for: Changes in annual transcriptome dynamics of a clone of Japanese cedar (Cryptomeria japonica D. Don) planted under different climate conditions
Source: PLoS One. 2023 Feb 16;18(2):e0277797. doi: 10.1371/journal.pone.0277797 (PMC9934357; doi:10.1371/journal.pone.0277797)
Supplement: S7 Table — (XLSX) [file pone.0277797.s010.xlsx]

## Sheet: S7 Table
Probe	Sequence ID	Arabidopsis ID	e-value	Symbol	Description	Pearson correlation
						parameter	r
CUST_6782_PI429951308	reCj21392:-SWR:isotig21244	AT1G27840	0	ATCSA-1	WD repeat-containing protein ATCSA-1	temp-0h	-0.96
CUST_11098_PI429951308	reCj25768:MSWR:isotig25620	AT3G17609	1.48e-08	HYH	Transcription factor HY5-like	temp-0h	-0.92
CUST_8630_PI429951308	reCj23262:--W-:isotig23114	AT5G07990	2.93e-162	CYP75B1	Flavonoid 3'-monooxygenase	temp-7d	-0.91
CUST_5902_PI429951308	reCj20505:-S-R:isotig20357	AT4G01660	0	ABC1	Protein ABC transporter 1, mitochondrial	temp-0h	-0.9
CUST_5770_PI429951308	reCj20373:-S--:isotig20225	AT3G45890	0	RUS1	Protein root UVB sensitive 1, chloroplastic	temp-0h	-0.9
CUST_8259_PI429951308	reCj22886:-SW-:isotig22738	AT3G05210	2.46e-123	ERCC1/UVR7	DNA excision repair protein ERCC-1, UV repair deficient 7	temp-0h	-0.89
CUST_7748_PI429951308	reCj22371:-SWR:isotig22223	AT5G07990	9.93e-131	CYP75B1	Flavonoid 3'-monooxygenase	temp-0h	-0.88
CUST_1640_PI429951308	reCj13602:MSWR:isotig13457	AT1G10670	3.75e-124	ACLA-1	ATP-citrate synthase alpha chain protein 1	temp-min	-0.87
CUST_13198_PI429951308	reCj27919:----:isotig27771	AT5G05690	1.82e-41	CYP90A1	Cytochrome P450 90A1	temp-7d	-0.84
CUST_1797_PI429951308	reCj14082:MSWR:isotig13937	AT5G13930	0	CHS	Chalcone synthase	temp-0h	-0.83
CUST_7870_PI429951308	reCj22493:-SW-:isotig22345	AT5G64610	0	HAM1	Histone acetyltransferase of the MYST family 1	temp-0h	-0.74
