# Supplementary material for: Changes in annual transcriptome dynamics of a clone of Japanese cedar (Cryptomeria japonica D. Don) planted under different climate conditions
Source: PLoS One. 2023 Feb 16;18(2):e0277797. doi: 10.1371/journal.pone.0277797 (PMC9934357; doi:10.1371/journal.pone.0277797)
Supplement: S8 Table — (XLSX) [file pone.0277797.s011.xlsx]

## Sheet: S8 Table
Pfam no.	name	ProbeName	SEQ_ID	Arabidopsis ID	e-value	Symbol	Description	Pearson correlation
								r	parameter
pfam00248	Aldo ket red, Aldo/keto reductase family	CUST_15166_PI429951308	reCj29960:----:isotig29812	AT2G37770	2.72e-105	ChlAKR	NAD(P)-linked oxidoreductase superfamily protein	0.915654	temp-30d
		CUST_9972_PI429951308	reCj24624:MSWR:isotig24476	AT2G37770	1.27e-127	ChlAKR	NAD(P)-linked oxidoreductase superfamily protein	0.883135	temp-max
		CUST_10553_PI429951308	reCj25214:MSWR:isotig25066	AT1G04690	0	KV-BETA1	KAB1, KV-BETA1 potassium channel beta subunit 1	0.806822	daylength
		CUST_9098_PI429951308	reCj23735:-SWR:isotig23587	AT5G62420	1.53e-115	-	NAD(P)-linked oxidoreductase superfamily protein	0.620649	temp-max
		CUST_16092_PI429951308	reCj30940:----:isotig30792	AT2G37770	1.54e-60	ChlAKR	NAD(P)-linked oxidoreductase superfamily protein	0.593257	temp-max
		CUST_8953_PI429951308	reCj23589:-SWR:isotig23441	AT1G60710	0	ATB2	ATB2 NAD(P)-linked oxidoreductase superfamily protein	-0.650615	temp-90d
		CUST_77_PI429951308	reCj00162:-S-R:contig01364	AT1G60710	4.65e-155	ATB2	ATB2 NAD(P)-linked oxidoreductase superfamily protein	-0.673424	temp-30d
		CUST_170_PI429951308	reCj03185:-SW-:isotig03042	AT1G60710	7.29e-118	ATB2	ATB2 NAD(P)-linked oxidoreductase superfamily protein	-0.766691	daylength
		CUST_86_PI429951308	reCj00173:-S-R:contig01394	AT1G60690	2.62e-152	-	NAD(P)-linked oxidoreductase superfamily protein	-0.801992	temp-30d
		CUST_113_PI429951308	reCj00704:-S-R:isotig00564	AT5G62420	6.96e-103	-	NAD(P)-linked oxidoreductase superfamily protein	-0.83102	temp-0h
		CUST_846_PI429951308	reCj10525:MS-R:isotig10380	AT1G06690	0	-	NAD(P)-linked oxidoreductase superfamily protein	-0.838427	temp-0h
		CUST_114_PI429951308	reCj00705:-S--:isotig00565	AT5G62420	6.29e-103	-	NAD(P)-linked oxidoreductase superfamily protein	-0.845654	temp-0h
		CUST_13291_PI429951308	reCj28015:-SWR:isotig27867	AT5G62420	4.85e-107	-	NAD(P)-linked oxidoreductase superfamily protein	-0.917402	temp-7d
		CUST_1533_PI429951308	reCj13237:-SWR:isotig13092	AT5G62420	1.03e-108	-	NAD(P)-linked oxidoreductase superfamily protein	-0.933548	temp-0h
		CUST_11734_PI429951308	reCj26416:-SWR:isotig26268	AT5G62420	1.24e-105	-	NAD(P)-linked oxidoreductase superfamily protein	-0.940804	temp-0h
pfam12146	Hydrolase 4, Serine aminopeptidase, S33	CUST_7953_PI429951308	reCj22577:-SW-:isotig22429	AT5G16120	1.89e-153	-	alpha/beta-Hydrolases superfamily protein	0.947506	temp-0h
		CUST_1526_PI429951308	reCj13224:----:isotig13079	AT5G11790	9.41e-101	NDL2	NDL2 N-MYC downregulated-like 2	0.904969	temp-60d
		CUST_1527_PI429951308	reCj13225:-S-R:isotig13080	AT5G56750	1.13e-160	NDL1	NDL1 N-MYC downregulated-like 1	0.90463	temp-60d
		CUST_5803_PI429951308	reCj20406:-S--:isotig20258	AT4G25290	0	-	DNA photolyases;DNA photolyases	0.786528	temp-60d
		CUST_12707_PI429951308	reCj27411:MSW-:isotig27263	AT3G51000	3.71e-65	-	alpha/beta-Hydrolases superfamily protein	0.760511	temp-0h
		CUST_9418_PI429951308	reCj24059:MSWR:isotig23911	AT1G52760	3.74e-156	LysoPL2	LysoPL2 lysophospholipase 2	0.69885	temp-0h
		CUST_11631_PI429951308	reCj26311:-S--:isotig26163	AT5G16120	4.11e-99	-	alpha/beta-Hydrolases superfamily protein	0.667245	temp-60d
		CUST_8604_PI429951308	reCj23236:MSWR:isotig23088	AT2G14260	1.25e-173	PIP	PIP proline iminopeptidase	0.624496	temp-60d
		CUST_12594_PI429951308	reCj27294:-SWR:isotig27146	AT3G47590	2.05e-102	-	alpha/beta-Hydrolases superfamily protein	0.575797	temp-0h
		CUST_571_PI429951308	reCj08982:-SWR:isotig08839	AT4G02340	1.71e-63	-	alpha/beta-Hydrolases superfamily protein	-0.796792	temp-60d
		CUST_11223_PI429951308	reCj25894:MSWR:isotig25746	AT4G02340	1.35e-128	-	alpha/beta-Hydrolases superfamily protein	-0.805389	temp-7d
		CUST_12638_PI429951308	reCj27340:--W-:isotig27192	AT5G20520	8.24e-114	WAV2	WAV2 alpha/beta-Hydrolases superfamily protein	-0.815684	temp-7d
		CUST_5472_PI429951308	reCj20072:MSWR:isotig19924	AT3G23540	1.08e-176	-	alpha/beta-Hydrolases superfamily protein	-0.826983	temp-0h
		CUST_11998_PI429951308	reCj26683:----:isotig26535	AT1G64670	2.57e-111	CED1	BDG1 alpha/beta-Hydrolases superfamily protein	-0.843714	temp-30d
		CUST_16131_PI429951308	reCj30981:-S--:isotig30833	AT3G52570	2.08e-76	-	alpha/beta-Hydrolases superfamily protein	-0.858275	temp-0h
		CUST_11254_PI429951308	reCj25925:-SW-:isotig25777	AT3G51000	3.72e-51	-	alpha/beta-Hydrolases superfamily protein	-0.913122	temp-0h
		CUST_8336_PI429951308	reCj22965:MSWR:isotig22817	AT4G24160	0	-	alpha/beta-Hydrolases superfamily protein	-0.947129	temp-min
pfam00561	Abhydrolase 1, alpha/beta hydrolase fold	CUST_7953_PI429951308	reCj22577:-SW-:isotig22429	AT5G16120	1.89e-153	-	alpha/beta-Hydrolases superfamily protein	0.947506	temp-0h
		CUST_7963_PI429951308	reCj22587:-SWR:isotig22439	AT3G03310	0	LCAT3	ATLCAT3, LCAT3 lecithin:cholesterol acyltransferase 3	0.922616	temp-max
		CUST_1526_PI429951308	reCj13224:----:isotig13079	AT5G11790	9.41e-101	NDL2	NDL2 N-MYC downregulated-like 2	0.904969	temp-60d
		CUST_1527_PI429951308	reCj13225:-S-R:isotig13080	AT5G56750	1.13e-160	NDL1	NDL1 N-MYC downregulated-like 1	0.90463	temp-60d
		CUST_11445_PI429951308	reCj26121:-S-R:isotig25973	AT4G12230	2.48e-151	-	alpha/beta-Hydrolases superfamily protein	0.790728	temp-0h
		CUST_5803_PI429951308	reCj20406:-S--:isotig20258	AT4G25290	0	-	DNA photolyases;DNA photolyases	0.786528	temp-60d
		CUST_12707_PI429951308	reCj27411:MSW-:isotig27263	AT3G51000	3.71e-65	-	alpha/beta-Hydrolases superfamily protein	0.760511	temp-0h
		CUST_9418_PI429951308	reCj24059:MSWR:isotig23911	AT1G52760	3.74e-156	LysoPL2	LysoPL2 lysophospholipase 2	0.69885	temp-0h
		CUST_11631_PI429951308	reCj26311:-S--:isotig26163	AT5G16120	4.11e-99	-	alpha/beta-Hydrolases superfamily protein	0.667245	temp-60d
		CUST_8604_PI429951308	reCj23236:MSWR:isotig23088	AT2G14260	1.25e-173	PIP	PIP proline iminopeptidase	0.624496	temp-60d
		CUST_12594_PI429951308	reCj27294:-SWR:isotig27146	AT3G47590	2.05e-102	-	alpha/beta-Hydrolases superfamily protein	0.575797	temp-0h
		CUST_12403_PI429951308	reCj27098:-S--:isotig26950	AT3G26840	4.09e-25	PES2	Esterase/lipase/thioesterase family protein	0.459043	temp-90d
		CUST_18254_PI429951308	reCj33248:-S--:isotig33100	AT4G36610	1.59e-41	-	alpha/beta-Hydrolases superfamily protein	-0.671724	temp-0h
		CUST_571_PI429951308	reCj08982:-SWR:isotig08839	AT4G02340	1.71e-63	-	alpha/beta-Hydrolases superfamily protein	-0.796792	temp-60d
		CUST_11223_PI429951308	reCj25894:MSWR:isotig25746	AT4G02340	1.35e-128	-	alpha/beta-Hydrolases superfamily protein	-0.805389	temp-7d
		CUST_12638_PI429951308	reCj27340:--W-:isotig27192	AT5G20520	8.24e-114	WAV2	WAV2 alpha/beta-Hydrolases superfamily protein	-0.815684	temp-7d
		CUST_5472_PI429951308	reCj20072:MSWR:isotig19924	AT3G23540	1.08e-176	-	alpha/beta-Hydrolases superfamily protein	-0.826983	temp-0h
		CUST_11998_PI429951308	reCj26683:----:isotig26535	AT1G64670	2.57e-111	CED1	BDG1 alpha/beta-Hydrolases superfamily protein	-0.843714	temp-30d
		CUST_16131_PI429951308	reCj30981:-S--:isotig30833	AT3G52570	2.08e-76	-	alpha/beta-Hydrolases superfamily protein	-0.858275	temp-0h
		CUST_2395_PI429951308	reCj15941:---R:isotig15796	AT2G23620	4.14e-56	MES1	ATMES1, MES1 methyl esterase 1	-0.907487	temp-max
		CUST_11254_PI429951308	reCj25925:-SW-:isotig25777	AT3G51000	3.72e-51	-	alpha/beta-Hydrolases superfamily protein	-0.913122	temp-0h
		CUST_10251_PI429951308	reCj24907:--WR:isotig24759	AT3G50790	5.57e-164	-	esterase/lipase/thioesterase family protein	-0.923756	temp-30d
		CUST_6960_PI429951308	reCj21574:--W-:isotig21426	AT1G54570	0	PES1	Esterase/lipase/thioesterase family protein	-0.946066	temp-0h
		CUST_8336_PI429951308	reCj22965:MSWR:isotig22817	AT4G24160	0	-	alpha/beta-Hydrolases superfamily protein	-0.947129	temp-min
pfam01370	Epimerase, 0D dependent epimerase/dehydratase family	CUST_10105_PI429951308	reCj24757:---R:isotig24609	AT1G68540	6.55e-155	CCRL6	NAD(P)-binding Rossmann-fold superfamily protein	0.910466	temp-0h
		CUST_12158_PI429951308	reCj26848:-SWR:isotig26700	AT5G10050	3.26e-106	-	NAD(P)-binding Rossmann-fold superfamily protein	0.882889	temp-0h
		CUST_4654_PI429951308	reCj19249:MSWR:isotig19101	AT1G78570	0	RHM1	RHM1, ROL1, ATRHM1 rhamnose biosynthesis 1	0.856215	temp-7d
		CUST_2300_PI429951308	reCj15634:-SWR:isotig15489	AT4G27250	1.7e-99	-	NAD(P)-binding Rossmann-fold superfamily protein	0.854177	temp-7d
		CUST_23_PI429951308	reCj00027:-SWR:contig00120	AT4G27250	1.36e-36	-	NAD(P)-binding Rossmann-fold superfamily protein	0.814266	temp-max
		CUST_11876_PI429951308	reCj26560:---R:isotig26412	AT2G33590	1.49e-101	-	NAD(P)-binding Rossmann-fold superfamily protein	0.808588	temp-0h
		CUST_9802_PI429951308	reCj24451:MSWR:isotig24303	AT1G09340	0	CSP41B	CRB, CSP41B, HIP1.3 chloroplast RNA binding	0.772697	temp-0h
		CUST_11873_PI429951308	reCj26557:-SWR:isotig26409	AT4G13660	1.2e-127	PRR2	ATPRR2, PRR2 pinoresinol reductase 2	0.757284	temp-0h
		CUST_11277_PI429951308	reCj25949:MSWR:isotig25801	AT1G75290	2.26e-127	-	NAD(P)-binding Rossmann-fold superfamily protein	0.732716	temp-0h
		CUST_9297_PI429951308	reCj23935:MSWR:isotig23787	AT4G39230	3.74e-134	-	NmrA-like negative transcriptional regulator family protein	0.713351	temp-0h
		CUST_9590_PI429951308	reCj24236:MSWR:isotig24088	AT3G63140	2.56e-168	CSP41A	CSP41A chloroplast stem-loop binding protein of 41 kDa	0.708004	temp-60d
		CUST_14635_PI429951308	reCj29407:-S--:isotig29259	AT2G23910	1.63e-103	-	NAD(P)-binding Rossmann-fold superfamily protein	0.667303	temp-90d
		CUST_12628_PI429951308	reCj27329:----:isotig27181	AT1G19690	5.84e-83	-	NAD(P)-binding Rossmann-fold superfamily protein	-0.647797	daylength
		CUST_11225_PI429951308	reCj25896:MSWR:isotig25748	AT2G02400	1.13e-144	-	NAD(P)-binding Rossmann-fold superfamily protein	-0.656355	temp-0h
		CUST_5748_PI429951308	reCj20351:-SWR:isotig20203	AT1G49670	0	NQR	NQR ARP protein (REF)	-0.676582	daylength
		CUST_7920_PI429951308	reCj22543:MSWR:isotig22395	AT2G33630	0	-	NAD(P)-binding Rossmann-fold superfamily protein	-0.727734	temp-0h
		CUST_12182_PI429951308	reCj26874:MSWR:isotig26726	AT5G02240	7.45e-21	-	NAD(P)-binding Rossmann-fold superfamily protein	-0.762222	temp-0h
		CUST_10647_PI429951308	reCj25308:MSWR:isotig25160	AT4G09750	1.16e-168	-	NAD(P)-binding Rossmann-fold superfamily protein	-0.814012	temp-7d
		CUST_8148_PI429951308	reCj22773:--WR:isotig22625	AT4G10960	0	UGE5	UGE5 UDP-D-glucose/UDP-D-galactose 4-epimerase 5	-0.855259	temp-0h
		CUST_11279_PI429951308	reCj25951:-SWR:isotig25803	AT5G10730	1.61e-101	-	NAD(P)-binding Rossmann-fold superfamily protein	-0.870458	daylength
		CUST_11609_PI429951308	reCj26288:MSWR:isotig26140	AT1G75290	8.08e-129	-	NAD(P)-binding Rossmann-fold superfamily protein	-0.896841	temp-max
		CUST_12022_PI429951308	reCj26707:MSWR:isotig26559	AT2G23910	1.07e-48	-	NAD(P)-binding Rossmann-fold superfamily protein	-0.919854	temp-0h
		CUST_6881_PI429951308	reCj21494:MSWR:isotig21346	AT2G28760	0	UXS6	UXS6 UDP-XYL synthase 6	-0.934937	temp-0h
		CUST_1722_PI429951308	reCj13832:MSWR:isotig13687	AT5G58490	1.88e-159	-	NAD(P)-binding Rossmann-fold superfamily protein	-0.946288	temp-7d
		CUST_1855_PI429951308	reCj14298:-SWR:isotig14153	AT4G33360	4.24e-168	FLDH	FLDH NAD(P)-binding Rossmann-fold superfamily protein	-0.949858	temp-0h
pfam02719	Polysacc synt 2, Polysaccharide biosynthesis protein	CUST_4654_PI429951308	reCj19249:MSWR:isotig19101	AT1G78570	0	RHM1	RHM1, ROL1, ATRHM1 rhamnose biosynthesis 1	0.856215	temp-7d
		CUST_2300_PI429951308	reCj15634:-SWR:isotig15489	AT4G27250	1.7e-99	-	NAD(P)-binding Rossmann-fold superfamily protein	0.854177	temp-7d
		CUST_11876_PI429951308	reCj26560:---R:isotig26412	AT2G33590	1.49e-101	-	NAD(P)-binding Rossmann-fold superfamily protein	0.808588	temp-0h
		CUST_11225_PI429951308	reCj25896:MSWR:isotig25748	AT2G02400	1.13e-144	-	NAD(P)-binding Rossmann-fold superfamily protein	-0.656355	temp-0h
		CUST_7920_PI429951308	reCj22543:MSWR:isotig22395	AT2G33630	0	-	NAD(P)-binding Rossmann-fold superfamily protein	-0.727734	temp-0h
		CUST_9439_PI429951308	reCj24081:MSWR:isotig23933	AT2G37660	3e-144	-	NAD(P)-binding Rossmann-fold superfamily protein	-0.83234	temp-0h
		CUST_8148_PI429951308	reCj22773:--WR:isotig22625	AT4G10960	0	UGE5	UGE5 UDP-D-glucose/UDP-D-galactose 4-epimerase 5	-0.855259	temp-0h
		CUST_6881_PI429951308	reCj21494:MSWR:isotig21346	AT2G28760	0	UXS6	UXS6 UDP-XYL synthase 6	-0.934937	temp-0h
		CUST_1855_PI429951308	reCj14298:-SWR:isotig14153	AT4G33360	4.24e-168	FLDH	FLDH NAD(P)-binding Rossmann-fold superfamily protein	-0.949858	temp-0h
pfam16796	Microtub bd, Microtubule binding	CUST_3571_PI429951308	reCj18156:--W-:isotig18008	AT4G39050	0	-	Kinesin motor family protein	0.947297	temp-0h
		CUST_3872_PI429951308	reCj18462:-SW-:isotig18314	AT1G63640	0	-	P-loop nucleoside triphosphate hydrolases superfamily protein with CH (Calponin Homology) domain	0.923509	temp-30d
		CUST_3508_PI429951308	reCj18093:-SWR:isotig17945	AT2G47500	0	-	P-loop nucleoside triphosphate hydrolases superfamily protein with CH (Calponin Homology) domain	0.884668	temp-0h
		CUST_4356_PI429951308	reCj18949:-SWR:isotig18801	AT3G16630	0	KINESIN-13A	ATKINESIN-13A, KINESIN-13A P-loop containing nucleoside triphosphate hydrolases superfamily protein	0.867111	temp-0h
		CUST_4092_PI429951308	reCj18683:MSWR:isotig18535	AT3G16630	0	KINESIN-13A	ATKINESIN-13A, KINESIN-13A P-loop containing nucleoside triphosphate hydrolases superfamily protein	0.837064	temp-0h
		CUST_3567_PI429951308	reCj18152:-SWR:isotig18004	AT3G45850	0	-	P-loop containing nucleoside triphosphate hydrolases superfamily protein	0.765218	temp-0h
		CUST_3905_PI429951308	reCj18495:-SWR:isotig18347	AT1G12430	0	ARK3	PAK, ARK3 armadillo repeat kinesin 3	0.742156	temp-90d
		CUST_3747_PI429951308	reCj18336:-SW-:isotig18188	AT3G16060	0	-	ATP binding microtubule motor family protein	0.737264	temp-0h
		CUST_3286_PI429951308	reCj17871:-SWR:isotig17723	AT1G21730	0	-	P-loop containing nucleoside triphosphate hydrolases superfamily protein	0.717333	temp-30d
